# Supplementary material for: Fighting Antimicrobial Resistance: Insights on How the Staphylococcus aureus NorA Efflux Pump Recognizes 2-Phenylquinoline Inhibitors by Supervised Molecular Dynamics (SuMD) and Molecular Docking Simulations
Source: J Chem Inf Model. 2023 Jul 29;63(15):4875–87. doi: 10.1021/acs.jcim.3c00516 (PMC10428217; doi:10.1021/acs.jcim.3c00516)
Supplement: Supplementary file 2 — ci3c00516_si_002.pdb [file ci3c00516_si_002.pdb]

CRYST1    0.000    0.000    0.000  90.00  90.00  90.00 P 1           1
ATOM      1  CAY MET A   1      12.937  -1.078 -23.853  1.00  0.00      AP1   
ATOM      2  HY1 MET A   1      12.766  -2.154 -24.067  1.00  0.00      AP1   
ATOM      3  HY2 MET A   1      13.920  -0.745 -24.251  1.00  0.00      AP1   
ATOM      4  HY3 MET A   1      12.182  -0.574 -24.494  1.00  0.00      AP1   
ATOM      5  CY  MET A   1      12.941  -0.767 -22.407  1.00  0.00      AP1   
ATOM      6  OY  MET A   1      13.313   0.282 -21.920  1.00  0.00      AP1   
ATOM      7  N   MET A   1      12.534  -1.719 -21.587  1.00  0.00      AP1  N
ATOM      8  HN  MET A   1      12.211  -2.545 -22.043  1.00  0.00      AP1   
ATOM      9  CA  MET A   1      12.463  -1.646 -20.171  1.00  0.00      AP1  C
ATOM     10  HA  MET A   1      12.174  -0.694 -19.750  1.00  0.00      AP1  H
ATOM     11  CB  MET A   1      11.394  -2.608 -19.604  1.00  0.00      AP1  C
ATOM     12  HB1 MET A   1      11.255  -2.356 -18.531  1.00  0.00      AP1   
ATOM     13  HB2 MET A   1      11.811  -3.636 -19.665  1.00  0.00      AP1  H
ATOM     14  CG  MET A   1      10.062  -2.657 -20.340  1.00  0.00      AP1  C
ATOM     15  HG1 MET A   1      10.196  -3.286 -21.246  1.00  0.00      AP1   
ATOM     16  HG2 MET A   1       9.838  -1.623 -20.678  1.00  0.00      AP1  H
ATOM     17  SD  MET A   1       8.647  -3.293 -19.321  1.00  0.00      AP1  S
ATOM     18  CE  MET A   1       9.160  -5.051 -19.248  1.00  0.00      AP1  C
ATOM     19  HE1 MET A   1       8.284  -5.591 -18.829  1.00  0.00      AP1  H
ATOM     20  HE2 MET A   1       9.459  -5.483 -20.227  1.00  0.00      AP1  H
ATOM     21  HE3 MET A   1      10.021  -5.139 -18.551  1.00  0.00      AP1  H
ATOM     22  C   MET A   1      13.825  -1.930 -19.525  1.00  0.00      AP1  C
ATOM     23  O   MET A   1      13.980  -1.560 -18.365  1.00  0.00      AP1  O
ATOM     24  N   ASN A   2      14.700  -2.537 -20.295  1.00  0.00      AP1  N
ATOM     25  HN  ASN A   2      14.454  -2.647 -21.255  1.00  0.00      AP1   
ATOM     26  CA  ASN A   2      16.085  -2.805 -20.068  1.00  0.00      AP1  C
ATOM     27  HA  ASN A   2      16.276  -3.653 -20.710  1.00  0.00      AP1  H
ATOM     28  CB  ASN A   2      16.890  -1.542 -20.537  1.00  0.00      AP1  C
ATOM     29  HB1 ASN A   2      17.975  -1.761 -20.443  1.00  0.00      AP1   
ATOM     30  HB2 ASN A   2      16.682  -0.502 -20.204  1.00  0.00      AP1  H
ATOM     31  CG  ASN A   2      16.642  -1.491 -22.053  1.00  0.00      AP1  C
ATOM     32  OD1 ASN A   2      16.114  -2.451 -22.668  1.00  0.00      AP1  O
ATOM     33  ND2 ASN A   2      17.057  -0.426 -22.749  1.00  0.00      AP1  N
ATOM     34 HD21 ASN A   2      17.426   0.382 -22.290  1.00  0.00      AP1  H
ATOM     35 HD22 ASN A   2      17.149  -0.467 -23.744  1.00  0.00      AP1  H
ATOM     36  C   ASN A   2      16.485  -3.307 -18.688  1.00  0.00      AP1  C
ATOM     37  O   ASN A   2      15.955  -4.345 -18.181  1.00  0.00      AP1  O
ATOM     38  N   LYS A   3      17.557  -2.744 -18.024  1.00  0.00      AP1  N
ATOM     39  HN  LYS A   3      18.075  -2.048 -18.516  1.00  0.00      AP1   
ATOM     40  CA  LYS A   3      18.199  -3.114 -16.752  1.00  0.00      AP1  C
ATOM     41  HA  LYS A   3      17.858  -4.088 -16.434  1.00  0.00      AP1  H
ATOM     42  CB  LYS A   3      19.711  -3.047 -16.989  1.00  0.00      AP1  C
ATOM     43  HB1 LYS A   3      20.302  -3.455 -16.142  1.00  0.00      AP1   
ATOM     44  HB2 LYS A   3      19.951  -1.975 -17.153  1.00  0.00      AP1  H
ATOM     45  CG  LYS A   3      20.250  -3.720 -18.240  1.00  0.00      AP1  C
ATOM     46  HG1 LYS A   3      21.352  -3.630 -18.127  1.00  0.00      AP1   
ATOM     47  HG2 LYS A   3      19.926  -3.089 -19.095  1.00  0.00      AP1  H
ATOM     48  CD  LYS A   3      19.783  -5.109 -18.533  1.00  0.00      AP1  C
ATOM     49  HD1 LYS A   3      18.684  -5.138 -18.692  1.00  0.00      AP1   
ATOM     50  HD2 LYS A   3      19.879  -5.704 -17.600  1.00  0.00      AP1  H
ATOM     51  CE  LYS A   3      20.626  -5.894 -19.572  1.00  0.00      AP1  C
ATOM     52  HE1 LYS A   3      20.193  -6.909 -19.699  1.00  0.00      AP1   
ATOM     53  HE2 LYS A   3      21.688  -5.975 -19.257  1.00  0.00      AP1  H
ATOM     54  NZ  LYS A   3      20.591  -5.384 -20.902  1.00  0.00      AP1  N
ATOM     55  HZ1 LYS A   3      21.386  -5.784 -21.441  1.00  0.00      AP1  H
ATOM     56  HZ2 LYS A   3      19.670  -5.640 -21.311  1.00  0.00      AP1  H
ATOM     57  HZ3 LYS A   3      20.690  -4.350 -20.960  1.00  0.00      AP1  H
ATOM     58  C   LYS A   3      17.655  -2.114 -15.695  1.00  0.00      AP1  C
ATOM     59  O   LYS A   3      17.753  -2.379 -14.514  1.00  0.00      AP1  O
ATOM     60  N   GLN A   4      17.154  -0.958 -16.143  1.00  0.00      AP1  N
ATOM     61  HN  GLN A   4      17.345  -0.773 -17.104  1.00  0.00      AP1   
ATOM     62  CA  GLN A   4      16.506   0.068 -15.429  1.00  0.00      AP1  C
ATOM     63  HA  GLN A   4      17.195   0.404 -14.668  1.00  0.00      AP1  H
ATOM     64  CB  GLN A   4      16.147   1.228 -16.311  1.00  0.00      AP1  C
ATOM     65  HB1 GLN A   4      17.099   1.645 -16.705  1.00  0.00      AP1   
ATOM     66  HB2 GLN A   4      15.771   2.010 -15.617  1.00  0.00      AP1  H
ATOM     67  CG  GLN A   4      15.120   1.035 -17.494  1.00  0.00      AP1  C
ATOM     68  HG1 GLN A   4      14.172   0.602 -17.109  1.00  0.00      AP1   
ATOM     69  HG2 GLN A   4      15.601   0.305 -18.179  1.00  0.00      AP1  H
ATOM     70  CD  GLN A   4      14.722   2.204 -18.321  1.00  0.00      AP1  C
ATOM     71  OE1 GLN A   4      15.190   3.336 -18.232  1.00  0.00      AP1  O
ATOM     72  NE2 GLN A   4      13.830   1.956 -19.273  1.00  0.00      AP1  N
ATOM     73 HE21 GLN A   4      13.728   1.014 -19.591  1.00  0.00      AP1  H
ATOM     74 HE22 GLN A   4      13.585   2.720 -19.870  1.00  0.00      AP1  H
ATOM     75  C   GLN A   4      15.278  -0.342 -14.587  1.00  0.00      AP1  C
ATOM     76  O   GLN A   4      15.071   0.047 -13.462  1.00  0.00      AP1  O
ATOM     77  N   ILE A   5      14.367  -1.259 -15.100  1.00  0.00      AP1  N
ATOM     78  HN  ILE A   5      14.430  -1.597 -16.035  1.00  0.00      AP1   
ATOM     79  CA  ILE A   5      13.201  -1.787 -14.410  1.00  0.00      AP1  C
ATOM     80  HA  ILE A   5      12.504  -0.983 -14.221  1.00  0.00      AP1  H
ATOM     81  CB  ILE A   5      12.542  -2.691 -15.430  1.00  0.00      AP1  C
ATOM     82  HB  ILE A   5      12.191  -2.035 -16.255  1.00  0.00      AP1  H
ATOM     83  CG2 ILE A   5      13.540  -3.737 -16.004  1.00  0.00      AP1  C
ATOM     84 HG21 ILE A   5      13.051  -4.375 -16.770  1.00  0.00      AP1  H
ATOM     85 HG22 ILE A   5      14.438  -3.281 -16.474  1.00  0.00      AP1  H
ATOM     86 HG23 ILE A   5      13.787  -4.479 -15.215  1.00  0.00      AP1  H
ATOM     87  CG1 ILE A   5      11.274  -3.467 -14.962  1.00  0.00      AP1  C
ATOM     88 HG11 ILE A   5      11.653  -3.867 -13.997  1.00  0.00      AP1   
ATOM     89 HG12 ILE A   5      11.027  -4.303 -15.650  1.00  0.00      AP1  H
ATOM     90  CD  ILE A   5       9.989  -2.684 -14.648  1.00  0.00      AP1  C
ATOM     91  HD1 ILE A   5      10.204  -1.841 -13.958  1.00  0.00      AP1   
ATOM     92  HD2 ILE A   5       9.535  -2.354 -15.607  1.00  0.00      AP1   
ATOM     93  HD3 ILE A   5       9.322  -3.357 -14.067  1.00  0.00      AP1   
ATOM     94  C   ILE A   5      13.438  -2.351 -13.085  1.00  0.00      AP1  C
ATOM     95  O   ILE A   5      12.559  -2.189 -12.206  1.00  0.00      AP1  O
ATOM     96  N   PHE A   6      14.599  -3.036 -12.800  1.00  0.00      AP1  N
ATOM     97  HN  PHE A   6      15.155  -3.437 -13.524  1.00  0.00      AP1   
ATOM     98  CA  PHE A   6      14.784  -3.603 -11.524  1.00  0.00      AP1  C
ATOM     99  HA  PHE A   6      13.843  -4.110 -11.370  1.00  0.00      AP1  H
ATOM    100  CB  PHE A   6      16.049  -4.427 -11.533  1.00  0.00      AP1  C
ATOM    101  HB1 PHE A   6      16.159  -5.046 -10.617  1.00  0.00      AP1   
ATOM    102  HB2 PHE A   6      17.020  -3.890 -11.592  1.00  0.00      AP1  H
ATOM    103  CG  PHE A   6      15.931  -5.365 -12.704  1.00  0.00      AP1  C
ATOM    104  CD1 PHE A   6      16.945  -5.486 -13.580  1.00  0.00      AP1  C
ATOM    105  HD1 PHE A   6      17.808  -4.845 -13.477  1.00  0.00      AP1  H
ATOM    106  CE1 PHE A   6      16.925  -6.398 -14.661  1.00  0.00      AP1  C
ATOM    107  HE1 PHE A   6      17.733  -6.320 -15.374  1.00  0.00      AP1  H
ATOM    108  CZ  PHE A   6      15.842  -7.230 -14.844  1.00  0.00      AP1  C
ATOM    109  HZ  PHE A   6      15.739  -7.949 -15.642  1.00  0.00      AP1  H
ATOM    110  CD2 PHE A   6      14.762  -6.180 -12.984  1.00  0.00      AP1  C
ATOM    111  HD2 PHE A   6      13.854  -6.098 -12.405  1.00  0.00      AP1  H
ATOM    112  CE2 PHE A   6      14.785  -7.085 -14.009  1.00  0.00      AP1  C
ATOM    113  HE2 PHE A   6      13.940  -7.756 -14.058  1.00  0.00      AP1  H
ATOM    114  C   PHE A   6      15.001  -2.569 -10.481  1.00  0.00      AP1  C
ATOM    115  O   PHE A   6      14.807  -2.750  -9.298  1.00  0.00      AP1  O
ATOM    116  N   VAL A   7      15.504  -1.460 -10.907  1.00  0.00      AP1  N
ATOM    117  HN  VAL A   7      15.744  -1.444 -11.875  1.00  0.00      AP1   
ATOM    118  CA  VAL A   7      15.632  -0.356 -10.011  1.00  0.00      AP1  C
ATOM    119  HA  VAL A   7      15.982  -0.701  -9.049  1.00  0.00      AP1  H
ATOM    120  CB  VAL A   7      16.730   0.577 -10.682  1.00  0.00      AP1  C
ATOM    121  HB  VAL A   7      16.433   1.055 -11.639  1.00  0.00      AP1  H
ATOM    122  CG1 VAL A   7      16.891   1.758  -9.709  1.00  0.00      AP1  C
ATOM    123 HG11 VAL A   7      17.084   1.345  -8.696  1.00  0.00      AP1  H
ATOM    124 HG12 VAL A   7      17.756   2.393  -9.996  1.00  0.00      AP1  H
ATOM    125 HG13 VAL A   7      15.966   2.373  -9.708  1.00  0.00      AP1  H
ATOM    126  CG2 VAL A   7      18.067  -0.266 -10.724  1.00  0.00      AP1  C
ATOM    127 HG21 VAL A   7      18.872   0.474 -10.920  1.00  0.00      AP1  H
ATOM    128 HG22 VAL A   7      18.279  -0.713  -9.729  1.00  0.00      AP1  H
ATOM    129 HG23 VAL A   7      18.006  -1.040 -11.519  1.00  0.00      AP1  H
ATOM    130  C   VAL A   7      14.352   0.323  -9.728  1.00  0.00      AP1  C
ATOM    131  O   VAL A   7      14.229   0.895  -8.603  1.00  0.00      AP1  O
ATOM    132  N   LEU A   8      13.397   0.308 -10.593  1.00  0.00      AP1  N
ATOM    133  HN  LEU A   8      13.481  -0.029 -11.528  1.00  0.00      AP1   
ATOM    134  CA  LEU A   8      12.078   0.833 -10.339  1.00  0.00      AP1  C
ATOM    135  HA  LEU A   8      12.174   1.779  -9.829  1.00  0.00      AP1  H
ATOM    136  CB  LEU A   8      11.351   1.041 -11.678  1.00  0.00      AP1  C
ATOM    137  HB1 LEU A   8      10.568   1.731 -11.299  1.00  0.00      AP1   
ATOM    138  HB2 LEU A   8      10.862   0.100 -12.011  1.00  0.00      AP1  H
ATOM    139  CG  LEU A   8      12.096   1.681 -12.821  1.00  0.00      AP1  C
ATOM    140  HG  LEU A   8      12.966   1.037 -13.070  1.00  0.00      AP1  H
ATOM    141  CD1 LEU A   8      11.220   1.634 -14.025  1.00  0.00      AP1  C
ATOM    142 HD11 LEU A   8      10.845   0.646 -14.367  1.00  0.00      AP1  H
ATOM    143 HD12 LEU A   8      10.269   2.204 -13.956  1.00  0.00      AP1  H
ATOM    144 HD13 LEU A   8      11.769   1.895 -14.954  1.00  0.00      AP1  H
ATOM    145  CD2 LEU A   8      12.448   3.098 -12.570  1.00  0.00      AP1  C
ATOM    146 HD21 LEU A   8      13.228   3.063 -11.780  1.00  0.00      AP1  H
ATOM    147 HD22 LEU A   8      12.972   3.464 -13.479  1.00  0.00      AP1  H
ATOM    148 HD23 LEU A   8      11.671   3.827 -12.256  1.00  0.00      AP1  H
ATOM    149  C   LEU A   8      11.320  -0.157  -9.437  1.00  0.00      AP1  C
ATOM    150  O   LEU A   8      10.547   0.296  -8.580  1.00  0.00      AP1  O
ATOM    151  N   TYR A   9      11.574  -1.452  -9.518  1.00  0.00      AP1  N
ATOM    152  HN  TYR A   9      12.178  -1.806 -10.228  1.00  0.00      AP1   
ATOM    153  CA  TYR A   9      11.090  -2.457  -8.601  1.00  0.00      AP1  C
ATOM    154  HA  TYR A   9      10.012  -2.407  -8.651  1.00  0.00      AP1  H
ATOM    155  CB  TYR A   9      11.544  -3.890  -8.957  1.00  0.00      AP1  C
ATOM    156  HB1 TYR A   9      11.404  -4.634  -8.143  1.00  0.00      AP1   
ATOM    157  HB2 TYR A   9      12.639  -3.988  -9.118  1.00  0.00      AP1  H
ATOM    158  CG  TYR A   9      10.831  -4.511 -10.181  1.00  0.00      AP1  C
ATOM    159  CD1 TYR A   9      11.489  -5.357 -11.047  1.00  0.00      AP1  C
ATOM    160  HD1 TYR A   9      12.486  -5.553 -10.680  1.00  0.00      AP1  H
ATOM    161  CE1 TYR A   9      10.951  -5.854 -12.194  1.00  0.00      AP1  C
ATOM    162  HE1 TYR A   9      11.495  -6.557 -12.808  1.00  0.00      AP1  H
ATOM    163  CZ  TYR A   9       9.631  -5.579 -12.565  1.00  0.00      AP1  C
ATOM    164  OH  TYR A   9       9.132  -6.104 -13.774  1.00  0.00      AP1  O
ATOM    165  HH  TYR A   9       9.764  -6.607 -14.292  1.00  0.00      AP1  H
ATOM    166  CD2 TYR A   9       9.532  -4.174 -10.572  1.00  0.00      AP1  C
ATOM    167  HD2 TYR A   9       8.915  -3.505  -9.990  1.00  0.00      AP1  H
ATOM    168  CE2 TYR A   9       8.878  -4.734 -11.701  1.00  0.00      AP1  C
ATOM    169  HE2 TYR A   9       7.851  -4.504 -11.946  1.00  0.00      AP1  H
ATOM    170  C   TYR A   9      11.582  -2.161  -7.161  1.00  0.00      AP1  C
ATOM    171  O   TYR A   9      10.836  -2.314  -6.189  1.00  0.00      AP1  O
ATOM    172  N   PHE A  10      12.830  -1.812  -7.056  1.00  0.00      AP1  N
ATOM    173  HN  PHE A  10      13.434  -1.931  -7.841  1.00  0.00      AP1   
ATOM    174  CA  PHE A  10      13.531  -1.603  -5.805  1.00  0.00      AP1  C
ATOM    175  HA  PHE A  10      13.182  -2.351  -5.108  1.00  0.00      AP1  H
ATOM    176  CB  PHE A  10      15.046  -1.768  -5.986  1.00  0.00      AP1  C
ATOM    177  HB1 PHE A  10      15.384  -1.060  -6.772  1.00  0.00      AP1   
ATOM    178  HB2 PHE A  10      15.275  -2.803  -6.320  1.00  0.00      AP1  H
ATOM    179  CG  PHE A  10      15.905  -1.499  -4.824  1.00  0.00      AP1  C
ATOM    180  CD1 PHE A  10      15.973  -2.526  -3.893  1.00  0.00      AP1  C
ATOM    181  HD1 PHE A  10      15.481  -3.480  -4.011  1.00  0.00      AP1  H
ATOM    182  CE1 PHE A  10      16.522  -2.226  -2.618  1.00  0.00      AP1  C
ATOM    183  HE1 PHE A  10      16.453  -2.901  -1.778  1.00  0.00      AP1  H
ATOM    184  CZ  PHE A  10      17.096  -0.991  -2.382  1.00  0.00      AP1  C
ATOM    185  HZ  PHE A  10      17.569  -0.769  -1.437  1.00  0.00      AP1  H
ATOM    186  CD2 PHE A  10      16.551  -0.251  -4.613  1.00  0.00      AP1  C
ATOM    187  HD2 PHE A  10      16.205   0.536  -5.267  1.00  0.00      AP1  H
ATOM    188  CE2 PHE A  10      17.152  -0.045  -3.403  1.00  0.00      AP1  C
ATOM    189  HE2 PHE A  10      17.525   0.958  -3.259  1.00  0.00      AP1  H
ATOM    190  C   PHE A  10      13.172  -0.249  -5.194  1.00  0.00      AP1  C
ATOM    191  O   PHE A  10      13.162  -0.088  -3.989  1.00  0.00      AP1  O
ATOM    192  N   ASN A  11      12.788   0.793  -6.032  1.00  0.00      AP1  N
ATOM    193  HN  ASN A  11      12.844   0.677  -7.020  1.00  0.00      AP1   
ATOM    194  CA  ASN A  11      12.470   2.126  -5.551  1.00  0.00      AP1  C
ATOM    195  HA  ASN A  11      13.004   2.405  -4.655  1.00  0.00      AP1  H
ATOM    196  CB  ASN A  11      12.586   3.085  -6.732  1.00  0.00      AP1  C
ATOM    197  HB1 ASN A  11      12.224   4.119  -6.548  1.00  0.00      AP1   
ATOM    198  HB2 ASN A  11      12.041   2.755  -7.643  1.00  0.00      AP1  H
ATOM    199  CG  ASN A  11      14.103   3.259  -6.974  1.00  0.00      AP1  C
ATOM    200  OD1 ASN A  11      14.813   2.908  -6.030  1.00  0.00      AP1  O
ATOM    201  ND2 ASN A  11      14.562   3.882  -8.101  1.00  0.00      AP1  N
ATOM    202 HD21 ASN A  11      13.978   3.847  -8.912  1.00  0.00      AP1  H
ATOM    203 HD22 ASN A  11      15.544   3.947  -8.281  1.00  0.00      AP1  H
ATOM    204  C   ASN A  11      10.995   2.129  -4.977  1.00  0.00      AP1  C
ATOM    205  O   ASN A  11      10.686   2.659  -3.915  1.00  0.00      AP1  O
ATOM    206  N   ILE A  12      10.063   1.452  -5.677  1.00  0.00      AP1  N
ATOM    207  HN  ILE A  12      10.379   1.031  -6.524  1.00  0.00      AP1   
ATOM    208  CA  ILE A  12       8.727   1.080  -5.130  1.00  0.00      AP1  C
ATOM    209  HA  ILE A  12       8.331   2.005  -4.738  1.00  0.00      AP1  H
ATOM    210  CB  ILE A  12       7.627   0.647  -6.165  1.00  0.00      AP1  C
ATOM    211  HB  ILE A  12       7.604   1.373  -7.006  1.00  0.00      AP1  H
ATOM    212  CG2 ILE A  12       7.984  -0.748  -6.607  1.00  0.00      AP1  C
ATOM    213 HG21 ILE A  12       8.994  -0.860  -7.055  1.00  0.00      AP1  H
ATOM    214 HG22 ILE A  12       7.901  -1.539  -5.831  1.00  0.00      AP1  H
ATOM    215 HG23 ILE A  12       7.326  -1.033  -7.456  1.00  0.00      AP1  H
ATOM    216  CG1 ILE A  12       6.224   0.723  -5.519  1.00  0.00      AP1  C
ATOM    217 HG11 ILE A  12       6.281   0.329  -4.482  1.00  0.00      AP1   
ATOM    218 HG12 ILE A  12       5.435   0.181  -6.083  1.00  0.00      AP1  H
ATOM    219  CD  ILE A  12       5.649   2.238  -5.502  1.00  0.00      AP1  C
ATOM    220  HD1 ILE A  12       6.294   2.851  -4.836  1.00  0.00      AP1   
ATOM    221  HD2 ILE A  12       5.587   2.630  -6.539  1.00  0.00      AP1   
ATOM    222  HD3 ILE A  12       4.620   2.252  -5.085  1.00  0.00      AP1   
ATOM    223  C   ILE A  12       8.843   0.128  -3.899  1.00  0.00      AP1  C
ATOM    224  O   ILE A  12       8.200   0.346  -2.921  1.00  0.00      AP1  O
ATOM    225  N   PHE A  13       9.760  -0.851  -3.834  1.00  0.00      AP1  N
ATOM    226  HN  PHE A  13      10.136  -1.110  -4.720  1.00  0.00      AP1   
ATOM    227  CA  PHE A  13      10.023  -1.708  -2.683  1.00  0.00      AP1  C
ATOM    228  HA  PHE A  13       9.123  -2.185  -2.324  1.00  0.00      AP1  H
ATOM    229  CB  PHE A  13      10.975  -2.907  -3.076  1.00  0.00      AP1  C
ATOM    230  HB1 PHE A  13      11.912  -2.457  -3.469  1.00  0.00      AP1   
ATOM    231  HB2 PHE A  13      10.619  -3.600  -3.868  1.00  0.00      AP1  H
ATOM    232  CG  PHE A  13      11.496  -3.715  -1.970  1.00  0.00      AP1  C
ATOM    233  CD1 PHE A  13      12.832  -3.753  -1.588  1.00  0.00      AP1  C
ATOM    234  HD1 PHE A  13      13.554  -3.149  -2.116  1.00  0.00      AP1  H
ATOM    235  CE1 PHE A  13      13.267  -4.517  -0.543  1.00  0.00      AP1  C
ATOM    236  HE1 PHE A  13      14.310  -4.385  -0.297  1.00  0.00      AP1  H
ATOM    237  CZ  PHE A  13      12.396  -5.564  -0.027  1.00  0.00      AP1  C
ATOM    238  HZ  PHE A  13      12.787  -6.262   0.698  1.00  0.00      AP1  H
ATOM    239  CD2 PHE A  13      10.574  -4.526  -1.311  1.00  0.00      AP1  C
ATOM    240  HD2 PHE A  13       9.511  -4.562  -1.496  1.00  0.00      AP1  H
ATOM    241  CE2 PHE A  13      10.987  -5.518  -0.352  1.00  0.00      AP1  C
ATOM    242  HE2 PHE A  13      10.349  -6.244   0.130  1.00  0.00      AP1  H
ATOM    243  C   PHE A  13      10.579  -0.768  -1.572  1.00  0.00      AP1  C
ATOM    244  O   PHE A  13      10.072  -0.887  -0.466  1.00  0.00      AP1  O
ATOM    245  N   LEU A  14      11.514   0.195  -1.914  1.00  0.00      AP1  N
ATOM    246  HN  LEU A  14      11.876   0.393  -2.821  1.00  0.00      AP1   
ATOM    247  CA  LEU A  14      12.095   1.016  -0.825  1.00  0.00      AP1  C
ATOM    248  HA  LEU A  14      12.643   0.358  -0.167  1.00  0.00      AP1  H
ATOM    249  CB  LEU A  14      13.091   2.043  -1.507  1.00  0.00      AP1  C
ATOM    250  HB1 LEU A  14      12.550   2.561  -2.327  1.00  0.00      AP1   
ATOM    251  HB2 LEU A  14      13.891   1.409  -1.946  1.00  0.00      AP1  H
ATOM    252  CG  LEU A  14      13.768   3.027  -0.615  1.00  0.00      AP1  C
ATOM    253  HG  LEU A  14      13.047   3.570   0.033  1.00  0.00      AP1  H
ATOM    254  CD1 LEU A  14      14.576   2.319   0.497  1.00  0.00      AP1  C
ATOM    255 HD11 LEU A  14      13.873   1.707   1.101  1.00  0.00      AP1  H
ATOM    256 HD12 LEU A  14      15.327   1.598   0.110  1.00  0.00      AP1  H
ATOM    257 HD13 LEU A  14      15.020   3.123   1.122  1.00  0.00      AP1  H
ATOM    258  CD2 LEU A  14      14.500   4.149  -1.439  1.00  0.00      AP1  C
ATOM    259 HD21 LEU A  14      14.847   4.973  -0.780  1.00  0.00      AP1  H
ATOM    260 HD22 LEU A  14      15.456   3.738  -1.827  1.00  0.00      AP1  H
ATOM    261 HD23 LEU A  14      13.879   4.542  -2.273  1.00  0.00      AP1  H
ATOM    262  C   LEU A  14      11.116   1.867  -0.002  1.00  0.00      AP1  C
ATOM    263  O   LEU A  14      11.177   1.866   1.274  1.00  0.00      AP1  O
ATOM    264  N   ILE A  15      10.162   2.576  -0.588  1.00  0.00      AP1  N
ATOM    265  HN  ILE A  15      10.042   2.456  -1.570  1.00  0.00      AP1   
ATOM    266  CA  ILE A  15       9.181   3.427   0.065  1.00  0.00      AP1  C
ATOM    267  HA  ILE A  15       9.823   3.988   0.728  1.00  0.00      AP1  H
ATOM    268  CB  ILE A  15       8.562   4.382  -0.999  1.00  0.00      AP1  C
ATOM    269  HB  ILE A  15       8.186   3.855  -1.902  1.00  0.00      AP1  H
ATOM    270  CG2 ILE A  15       7.517   5.279  -0.298  1.00  0.00      AP1  C
ATOM    271 HG21 ILE A  15       7.253   6.059  -1.043  1.00  0.00      AP1  H
ATOM    272 HG22 ILE A  15       6.574   4.800   0.041  1.00  0.00      AP1  H
ATOM    273 HG23 ILE A  15       8.160   5.740   0.482  1.00  0.00      AP1  H
ATOM    274  CG1 ILE A  15       9.711   5.210  -1.673  1.00  0.00      AP1  C
ATOM    275 HG11 ILE A  15       9.176   5.836  -2.419  1.00  0.00      AP1   
ATOM    276 HG12 ILE A  15      10.371   4.504  -2.221  1.00  0.00      AP1  H
ATOM    277  CD  ILE A  15      10.564   6.258  -0.845  1.00  0.00      AP1  C
ATOM    278  HD1 ILE A  15      11.339   5.635  -0.349  1.00  0.00      AP1   
ATOM    279  HD2 ILE A  15      11.023   6.975  -1.559  1.00  0.00      AP1   
ATOM    280  HD3 ILE A  15       9.944   6.795  -0.096  1.00  0.00      AP1   
ATOM    281  C   ILE A  15       8.263   2.622   0.961  1.00  0.00      AP1  C
ATOM    282  O   ILE A  15       7.949   2.960   2.055  1.00  0.00      AP1  O
ATOM    283  N   PHE A  16       7.698   1.544   0.390  1.00  0.00      AP1  N
ATOM    284  HN  PHE A  16       8.022   1.246  -0.505  1.00  0.00      AP1   
ATOM    285  CA  PHE A  16       6.810   0.556   1.117  1.00  0.00      AP1  C
ATOM    286  HA  PHE A  16       6.076   1.192   1.589  1.00  0.00      AP1  H
ATOM    287  CB  PHE A  16       6.041  -0.464   0.214  1.00  0.00      AP1  C
ATOM    288  HB1 PHE A  16       5.734  -1.324   0.848  1.00  0.00      AP1   
ATOM    289  HB2 PHE A  16       6.797  -0.667  -0.575  1.00  0.00      AP1  H
ATOM    290  CG  PHE A  16       4.919   0.216  -0.533  1.00  0.00      AP1  C
ATOM    291  CD1 PHE A  16       4.825   0.224  -1.942  1.00  0.00      AP1  C
ATOM    292  HD1 PHE A  16       5.615  -0.231  -2.521  1.00  0.00      AP1  H
ATOM    293  CE1 PHE A  16       3.680   0.686  -2.618  1.00  0.00      AP1  C
ATOM    294  HE1 PHE A  16       3.539   0.624  -3.687  1.00  0.00      AP1  H
ATOM    295  CZ  PHE A  16       2.649   1.205  -1.837  1.00  0.00      AP1  C
ATOM    296  HZ  PHE A  16       1.797   1.582  -2.382  1.00  0.00      AP1  H
ATOM    297  CD2 PHE A  16       3.837   0.755   0.149  1.00  0.00      AP1  C
ATOM    298  HD2 PHE A  16       3.942   0.825   1.222  1.00  0.00      AP1  H
ATOM    299  CE2 PHE A  16       2.695   1.284  -0.439  1.00  0.00      AP1  C
ATOM    300  HE2 PHE A  16       1.860   1.639   0.146  1.00  0.00      AP1  H
ATOM    301  C   PHE A  16       7.465  -0.101   2.259  1.00  0.00      AP1  C
ATOM    302  O   PHE A  16       6.902  -0.298   3.350  1.00  0.00      AP1  O
ATOM    303  N   LEU A  17       8.729  -0.577   2.042  1.00  0.00      AP1  N
ATOM    304  HN  LEU A  17       9.071  -0.416   1.119  1.00  0.00      AP1   
ATOM    305  CA  LEU A  17       9.543  -1.431   2.958  1.00  0.00      AP1  C
ATOM    306  HA  LEU A  17       8.961  -2.300   3.228  1.00  0.00      AP1  H
ATOM    307  CB  LEU A  17      10.883  -1.830   2.300  1.00  0.00      AP1  C
ATOM    308  HB1 LEU A  17      11.207  -0.832   1.933  1.00  0.00      AP1   
ATOM    309  HB2 LEU A  17      10.770  -2.450   1.386  1.00  0.00      AP1  H
ATOM    310  CG  LEU A  17      12.030  -2.483   3.144  1.00  0.00      AP1  C
ATOM    311  HG  LEU A  17      12.056  -1.863   4.065  1.00  0.00      AP1  H
ATOM    312  CD1 LEU A  17      11.593  -3.900   3.560  1.00  0.00      AP1  C
ATOM    313 HD11 LEU A  17      12.209  -4.149   4.450  1.00  0.00      AP1  H
ATOM    314 HD12 LEU A  17      10.574  -3.876   4.000  1.00  0.00      AP1  H
ATOM    315 HD13 LEU A  17      11.586  -4.569   2.672  1.00  0.00      AP1  H
ATOM    316  CD2 LEU A  17      13.366  -2.667   2.393  1.00  0.00      AP1  C
ATOM    317 HD21 LEU A  17      13.979  -3.404   2.954  1.00  0.00      AP1  H
ATOM    318 HD22 LEU A  17      13.343  -3.096   1.368  1.00  0.00      AP1  H
ATOM    319 HD23 LEU A  17      13.903  -1.694   2.413  1.00  0.00      AP1  H
ATOM    320  C   LEU A  17       9.815  -0.587   4.177  1.00  0.00      AP1  C
ATOM    321  O   LEU A  17       9.745  -1.161   5.293  1.00  0.00      AP1  O
ATOM    322  N   GLY A  18      10.182   0.698   3.985  1.00  0.00      AP1  N
ATOM    323  HN  GLY A  18      10.367   0.971   3.044  1.00  0.00      AP1   
ATOM    324  CA  GLY A  18      10.397   1.786   4.979  1.00  0.00      AP1  C
ATOM    325  HA1 GLY A  18      10.475   2.733   4.466  1.00  0.00      AP1   
ATOM    326  HA2 GLY A  18      11.225   1.541   5.628  1.00  0.00      AP1  H
ATOM    327  C   GLY A  18       9.231   1.898   5.961  1.00  0.00      AP1  C
ATOM    328  O   GLY A  18       9.434   2.009   7.131  1.00  0.00      AP1  O
ATOM    329  N   ILE A  19       7.955   1.943   5.468  1.00  0.00      AP1  N
ATOM    330  HN  ILE A  19       7.818   1.712   4.508  1.00  0.00      AP1   
ATOM    331  CA  ILE A  19       6.828   2.053   6.348  1.00  0.00      AP1  C
ATOM    332  HA  ILE A  19       6.869   3.036   6.793  1.00  0.00      AP1  H
ATOM    333  CB  ILE A  19       5.569   1.968   5.567  1.00  0.00      AP1  C
ATOM    334  HB  ILE A  19       5.357   0.965   5.140  1.00  0.00      AP1  H
ATOM    335  CG2 ILE A  19       4.420   2.301   6.540  1.00  0.00      AP1  C
ATOM    336 HG21 ILE A  19       4.188   1.372   7.103  1.00  0.00      AP1  H
ATOM    337 HG22 ILE A  19       4.659   3.147   7.220  1.00  0.00      AP1  H
ATOM    338 HG23 ILE A  19       3.572   2.619   5.898  1.00  0.00      AP1  H
ATOM    339  CG1 ILE A  19       5.512   2.929   4.328  1.00  0.00      AP1  C
ATOM    340 HG11 ILE A  19       4.549   2.882   3.778  1.00  0.00      AP1   
ATOM    341 HG12 ILE A  19       6.248   2.570   3.577  1.00  0.00      AP1  H
ATOM    342  CD  ILE A  19       5.964   4.324   4.762  1.00  0.00      AP1  C
ATOM    343  HD1 ILE A  19       5.382   4.689   5.635  1.00  0.00      AP1   
ATOM    344  HD2 ILE A  19       7.038   4.547   4.939  1.00  0.00      AP1   
ATOM    345  HD3 ILE A  19       5.714   5.044   3.954  1.00  0.00      AP1   
ATOM    346  C   ILE A  19       6.702   1.109   7.521  1.00  0.00      AP1  C
ATOM    347  O   ILE A  19       6.339   1.503   8.631  1.00  0.00      AP1  O
ATOM    348  N   GLY A  20       6.974  -0.217   7.282  1.00  0.00      AP1  N
ATOM    349  HN  GLY A  20       7.209  -0.660   6.421  1.00  0.00      AP1   
ATOM    350  CA  GLY A  20       6.790  -1.231   8.365  1.00  0.00      AP1  C
ATOM    351  HA1 GLY A  20       6.343  -2.144   8.002  1.00  0.00      AP1   
ATOM    352  HA2 GLY A  20       6.127  -0.818   9.111  1.00  0.00      AP1  H
ATOM    353  C   GLY A  20       8.127  -1.580   9.027  1.00  0.00      AP1  C
ATOM    354  O   GLY A  20       8.022  -2.226  10.047  1.00  0.00      AP1  O
ATOM    355  N   LEU A  21       9.261  -1.118   8.520  1.00  0.00      AP1  N
ATOM    356  HN  LEU A  21       9.140  -0.670   7.638  1.00  0.00      AP1   
ATOM    357  CA  LEU A  21      10.610  -1.286   9.148  1.00  0.00      AP1  C
ATOM    358  HA  LEU A  21      10.778  -2.323   9.398  1.00  0.00      AP1  H
ATOM    359  CB  LEU A  21      11.640  -0.720   8.076  1.00  0.00      AP1  C
ATOM    360  HB1 LEU A  21      11.188   0.171   7.590  1.00  0.00      AP1   
ATOM    361  HB2 LEU A  21      11.518  -1.464   7.260  1.00  0.00      AP1  H
ATOM    362  CG  LEU A  21      13.089  -0.492   8.340  1.00  0.00      AP1  C
ATOM    363  HG  LEU A  21      13.189   0.230   9.178  1.00  0.00      AP1  H
ATOM    364  CD1 LEU A  21      13.823  -1.792   8.633  1.00  0.00      AP1  C
ATOM    365 HD11 LEU A  21      14.876  -1.537   8.878  1.00  0.00      AP1  H
ATOM    366 HD12 LEU A  21      13.311  -2.297   9.480  1.00  0.00      AP1  H
ATOM    367 HD13 LEU A  21      13.772  -2.420   7.718  1.00  0.00      AP1  H
ATOM    368  CD2 LEU A  21      13.746   0.286   7.115  1.00  0.00      AP1  C
ATOM    369 HD21 LEU A  21      14.831   0.439   7.295  1.00  0.00      AP1  H
ATOM    370 HD22 LEU A  21      13.588  -0.334   6.207  1.00  0.00      AP1  H
ATOM    371 HD23 LEU A  21      13.167   1.234   7.079  1.00  0.00      AP1  H
ATOM    372  C   LEU A  21      10.810  -0.559  10.471  1.00  0.00      AP1  C
ATOM    373  O   LEU A  21      11.614  -1.074  11.272  1.00  0.00      AP1  O
ATOM    374  N   VAL A  22      10.132   0.629  10.737  1.00  0.00      AP1  N
ATOM    375  HN  VAL A  22       9.502   1.083  10.112  1.00  0.00      AP1   
ATOM    376  CA  VAL A  22      10.548   1.263  11.934  1.00  0.00      AP1  C
ATOM    377  HA  VAL A  22      11.542   1.007  12.270  1.00  0.00      AP1  H
ATOM    378  CB  VAL A  22      10.693   2.743  11.726  1.00  0.00      AP1  C
ATOM    379  HB  VAL A  22      11.104   3.267  12.615  1.00  0.00      AP1  H
ATOM    380  CG1 VAL A  22      11.739   3.036  10.546  1.00  0.00      AP1  C
ATOM    381 HG11 VAL A  22      12.740   2.624  10.797  1.00  0.00      AP1  H
ATOM    382 HG12 VAL A  22      11.265   2.704   9.598  1.00  0.00      AP1  H
ATOM    383 HG13 VAL A  22      11.787   4.132  10.374  1.00  0.00      AP1  H
ATOM    384  CG2 VAL A  22       9.460   3.538  11.384  1.00  0.00      AP1  C
ATOM    385 HG21 VAL A  22       8.858   3.346  10.470  1.00  0.00      AP1  H
ATOM    386 HG22 VAL A  22       8.717   3.509  12.210  1.00  0.00      AP1  H
ATOM    387 HG23 VAL A  22       9.699   4.623  11.358  1.00  0.00      AP1  H
ATOM    388  C   VAL A  22       9.533   0.966  13.090  1.00  0.00      AP1  C
ATOM    389  O   VAL A  22       9.693   1.268  14.239  1.00  0.00      AP1  O
ATOM    390  N   ILE A  23       8.354   0.368  12.652  1.00  0.00      AP1  N
ATOM    391  HN  ILE A  23       8.102   0.075  11.733  1.00  0.00      AP1   
ATOM    392  CA  ILE A  23       7.270   0.158  13.622  1.00  0.00      AP1  C
ATOM    393  HA  ILE A  23       6.991   1.148  13.952  1.00  0.00      AP1  H
ATOM    394  CB  ILE A  23       6.018  -0.486  12.900  1.00  0.00      AP1  C
ATOM    395  HB  ILE A  23       6.263  -1.527  12.597  1.00  0.00      AP1  H
ATOM    396  CG2 ILE A  23       4.840  -0.718  13.881  1.00  0.00      AP1  C
ATOM    397 HG21 ILE A  23       5.123  -1.509  14.609  1.00  0.00      AP1  H
ATOM    398 HG22 ILE A  23       4.548   0.195  14.442  1.00  0.00      AP1  H
ATOM    399 HG23 ILE A  23       4.043  -1.108  13.212  1.00  0.00      AP1  H
ATOM    400  CG1 ILE A  23       5.620   0.230  11.614  1.00  0.00      AP1  C
ATOM    401 HG11 ILE A  23       4.868  -0.436  11.139  1.00  0.00      AP1   
ATOM    402 HG12 ILE A  23       6.538   0.332  10.996  1.00  0.00      AP1  H
ATOM    403  CD  ILE A  23       4.977   1.621  11.765  1.00  0.00      AP1  C
ATOM    404  HD1 ILE A  23       3.917   1.520  12.083  1.00  0.00      AP1   
ATOM    405  HD2 ILE A  23       5.509   2.181  12.563  1.00  0.00      AP1   
ATOM    406  HD3 ILE A  23       5.082   2.224  10.838  1.00  0.00      AP1   
ATOM    407  C   ILE A  23       7.592  -0.564  14.914  1.00  0.00      AP1  C
ATOM    408  O   ILE A  23       7.302  -0.014  15.944  1.00  0.00      AP1  O
ATOM    409  N   PRO A  24       8.303  -1.709  15.036  1.00  0.00      AP1  N
ATOM    410  CD  PRO A  24       8.937  -2.370  13.848  1.00  0.00      AP1  C
ATOM    411  HD1 PRO A  24       8.258  -2.711  13.038  1.00  0.00      AP1   
ATOM    412  HD2 PRO A  24       9.816  -1.724  13.635  1.00  0.00      AP1  H
ATOM    413  CA  PRO A  24       8.856  -2.319  16.252  1.00  0.00      AP1  C
ATOM    414  HA  PRO A  24       7.977  -2.512  16.848  1.00  0.00      AP1  H
ATOM    415  CB  PRO A  24       9.792  -3.442  15.782  1.00  0.00      AP1  C
ATOM    416  HB1 PRO A  24       9.813  -4.367  16.397  1.00  0.00      AP1   
ATOM    417  HB2 PRO A  24      10.848  -3.114  15.678  1.00  0.00      AP1  H
ATOM    418  CG  PRO A  24       9.345  -3.748  14.351  1.00  0.00      AP1  C
ATOM    419  HG1 PRO A  24       8.631  -4.598  14.381  1.00  0.00      AP1   
ATOM    420  HG2 PRO A  24      10.130  -4.175  13.691  1.00  0.00      AP1  H
ATOM    421  C   PRO A  24       9.607  -1.378  17.230  1.00  0.00      AP1  C
ATOM    422  O   PRO A  24       9.605  -1.702  18.413  1.00  0.00      AP1  O
ATOM    423  N   VAL A  25      10.354  -0.280  16.800  1.00  0.00      AP1  N
ATOM    424  HN  VAL A  25      10.252   0.069  15.872  1.00  0.00      AP1   
ATOM    425  CA  VAL A  25      11.238   0.488  17.668  1.00  0.00      AP1  C
ATOM    426  HA  VAL A  25      11.391  -0.143  18.532  1.00  0.00      AP1  H
ATOM    427  CB  VAL A  25      12.603   0.693  16.984  1.00  0.00      AP1  C
ATOM    428  HB  VAL A  25      12.785  -0.244  16.415  1.00  0.00      AP1  H
ATOM    429  CG1 VAL A  25      13.818   0.755  18.000  1.00  0.00      AP1  C
ATOM    430 HG11 VAL A  25      14.759   0.686  17.414  1.00  0.00      AP1  H
ATOM    431 HG12 VAL A  25      13.727   1.800  18.365  1.00  0.00      AP1  H
ATOM    432 HG13 VAL A  25      13.801  -0.024  18.792  1.00  0.00      AP1  H
ATOM    433  CG2 VAL A  25      12.626   1.798  15.900  1.00  0.00      AP1  C
ATOM    434 HG21 VAL A  25      13.605   1.955  15.399  1.00  0.00      AP1  H
ATOM    435 HG22 VAL A  25      11.860   1.743  15.097  1.00  0.00      AP1  H
ATOM    436 HG23 VAL A  25      12.378   2.785  16.344  1.00  0.00      AP1  H
ATOM    437  C   VAL A  25      10.597   1.733  18.169  1.00  0.00      AP1  C
ATOM    438  O   VAL A  25      11.086   2.433  19.022  1.00  0.00      AP1  O
ATOM    439  N   LEU A  26       9.360   2.036  17.697  1.00  0.00      AP1  N
ATOM    440  HN  LEU A  26       8.885   1.481  17.019  1.00  0.00      AP1   
ATOM    441  CA  LEU A  26       8.548   3.121  18.136  1.00  0.00      AP1  C
ATOM    442  HA  LEU A  26       9.140   4.024  18.111  1.00  0.00      AP1  H
ATOM    443  CB  LEU A  26       7.257   3.320  17.272  1.00  0.00      AP1  C
ATOM    444  HB1 LEU A  26       6.750   4.251  17.604  1.00  0.00      AP1   
ATOM    445  HB2 LEU A  26       6.480   2.535  17.159  1.00  0.00      AP1  H
ATOM    446  CG  LEU A  26       7.620   3.495  15.806  1.00  0.00      AP1  C
ATOM    447  HG  LEU A  26       8.011   2.519  15.446  1.00  0.00      AP1  H
ATOM    448  CD1 LEU A  26       6.364   3.895  15.041  1.00  0.00      AP1  C
ATOM    449 HD11 LEU A  26       5.559   3.136  15.144  1.00  0.00      AP1  H
ATOM    450 HD12 LEU A  26       5.991   4.877  15.405  1.00  0.00      AP1  H
ATOM    451 HD13 LEU A  26       6.582   4.080  13.967  1.00  0.00      AP1  H
ATOM    452  CD2 LEU A  26       8.833   4.458  15.541  1.00  0.00      AP1  C
ATOM    453 HD21 LEU A  26       8.887   4.838  14.499  1.00  0.00      AP1  H
ATOM    454 HD22 LEU A  26       8.619   5.351  16.167  1.00  0.00      AP1  H
ATOM    455 HD23 LEU A  26       9.826   4.069  15.852  1.00  0.00      AP1  H
ATOM    456  C   LEU A  26       8.312   3.120  19.661  1.00  0.00      AP1  C
ATOM    457  O   LEU A  26       8.687   4.086  20.275  1.00  0.00      AP1  O
ATOM    458  N   PRO A  27       7.831   1.985  20.360  1.00  0.00      AP1  N
ATOM    459  CD  PRO A  27       7.210   0.814  19.827  1.00  0.00      AP1  C
ATOM    460  HD1 PRO A  27       6.860   0.965  18.783  1.00  0.00      AP1   
ATOM    461  HD2 PRO A  27       7.905  -0.052  19.873  1.00  0.00      AP1  H
ATOM    462  CA  PRO A  27       7.704   2.047  21.797  1.00  0.00      AP1  C
ATOM    463  HA  PRO A  27       7.253   2.957  22.163  1.00  0.00      AP1  H
ATOM    464  CB  PRO A  27       6.761   0.860  22.151  1.00  0.00      AP1  C
ATOM    465  HB1 PRO A  27       6.034   1.249  22.895  1.00  0.00      AP1   
ATOM    466  HB2 PRO A  27       7.292   0.001  22.613  1.00  0.00      AP1  H
ATOM    467  CG  PRO A  27       6.132   0.525  20.853  1.00  0.00      AP1  C
ATOM    468  HG1 PRO A  27       5.224   1.121  20.620  1.00  0.00      AP1   
ATOM    469  HG2 PRO A  27       5.644  -0.470  20.777  1.00  0.00      AP1  H
ATOM    470  C   PRO A  27       9.025   2.017  22.565  1.00  0.00      AP1  C
ATOM    471  O   PRO A  27       9.200   2.550  23.674  1.00  0.00      AP1  O
ATOM    472  N   VAL A  28      10.079   1.381  21.904  1.00  0.00      AP1  N
ATOM    473  HN  VAL A  28       9.933   1.294  20.922  1.00  0.00      AP1   
ATOM    474  CA  VAL A  28      11.359   1.125  22.438  1.00  0.00      AP1  C
ATOM    475  HA  VAL A  28      11.197   0.610  23.373  1.00  0.00      AP1  H
ATOM    476  CB  VAL A  28      12.173   0.306  21.479  1.00  0.00      AP1  C
ATOM    477  HB  VAL A  28      12.097   0.748  20.463  1.00  0.00      AP1  H
ATOM    478  CG1 VAL A  28      13.654   0.157  21.934  1.00  0.00      AP1  C
ATOM    479 HG11 VAL A  28      14.181   1.113  21.723  1.00  0.00      AP1  H
ATOM    480 HG12 VAL A  28      13.750  -0.069  23.017  1.00  0.00      AP1  H
ATOM    481 HG13 VAL A  28      14.201  -0.591  21.321  1.00  0.00      AP1  H
ATOM    482  CG2 VAL A  28      11.583  -1.100  21.382  1.00  0.00      AP1  C
ATOM    483 HG21 VAL A  28      10.634  -1.006  20.811  1.00  0.00      AP1  H
ATOM    484 HG22 VAL A  28      12.235  -1.664  20.681  1.00  0.00      AP1  H
ATOM    485 HG23 VAL A  28      11.490  -1.586  22.377  1.00  0.00      AP1  H
ATOM    486  C   VAL A  28      12.063   2.449  22.614  1.00  0.00      AP1  C
ATOM    487  O   VAL A  28      12.769   2.654  23.573  1.00  0.00      AP1  O
ATOM    488  N   TYR A  29      11.951   3.322  21.659  1.00  0.00      AP1  N
ATOM    489  HN  TYR A  29      11.356   3.037  20.912  1.00  0.00      AP1   
ATOM    490  CA  TYR A  29      12.784   4.484  21.571  1.00  0.00      AP1  C
ATOM    491  HA  TYR A  29      13.693   4.386  22.145  1.00  0.00      AP1  H
ATOM    492  CB  TYR A  29      13.129   4.551  20.026  1.00  0.00      AP1  C
ATOM    493  HB1 TYR A  29      12.196   4.544  19.422  1.00  0.00      AP1   
ATOM    494  HB2 TYR A  29      13.612   3.584  19.770  1.00  0.00      AP1  H
ATOM    495  CG  TYR A  29      14.077   5.648  19.533  1.00  0.00      AP1  C
ATOM    496  CD1 TYR A  29      14.092   6.239  18.291  1.00  0.00      AP1  C
ATOM    497  HD1 TYR A  29      13.451   5.859  17.509  1.00  0.00      AP1  H
ATOM    498  CE1 TYR A  29      14.873   7.388  18.016  1.00  0.00      AP1  C
ATOM    499  HE1 TYR A  29      14.981   7.837  17.040  1.00  0.00      AP1  H
ATOM    500  CZ  TYR A  29      15.763   7.859  18.974  1.00  0.00      AP1  C
ATOM    501  OH  TYR A  29      16.509   8.996  18.726  1.00  0.00      AP1  O
ATOM    502  HH  TYR A  29      16.033   9.558  18.109  1.00  0.00      AP1  H
ATOM    503  CD2 TYR A  29      14.990   6.166  20.466  1.00  0.00      AP1  C
ATOM    504  HD2 TYR A  29      15.137   5.690  21.424  1.00  0.00      AP1  H
ATOM    505  CE2 TYR A  29      15.865   7.227  20.197  1.00  0.00      AP1  C
ATOM    506  HE2 TYR A  29      16.553   7.464  20.995  1.00  0.00      AP1  H
ATOM    507  C   TYR A  29      11.932   5.713  21.962  1.00  0.00      AP1  C
ATOM    508  O   TYR A  29      12.327   6.873  21.897  1.00  0.00      AP1  O
ATOM    509  N   LEU A  30      10.695   5.445  22.460  1.00  0.00      AP1  N
ATOM    510  HN  LEU A  30      10.385   4.505  22.580  1.00  0.00      AP1   
ATOM    511  CA  LEU A  30       9.689   6.406  22.792  1.00  0.00      AP1  C
ATOM    512  HA  LEU A  30       9.475   7.036  21.941  1.00  0.00      AP1  H
ATOM    513  CB  LEU A  30       8.523   5.549  23.335  1.00  0.00      AP1  C
ATOM    514  HB1 LEU A  30       9.041   4.873  24.049  1.00  0.00      AP1   
ATOM    515  HB2 LEU A  30       8.245   4.828  22.537  1.00  0.00      AP1  H
ATOM    516  CG  LEU A  30       7.278   6.271  23.951  1.00  0.00      AP1  C
ATOM    517  HG  LEU A  30       7.569   7.060  24.677  1.00  0.00      AP1  H
ATOM    518  CD1 LEU A  30       6.451   6.962  22.837  1.00  0.00      AP1  C
ATOM    519 HD11 LEU A  30       6.081   6.166  22.157  1.00  0.00      AP1  H
ATOM    520 HD12 LEU A  30       5.628   7.553  23.293  1.00  0.00      AP1  H
ATOM    521 HD13 LEU A  30       6.991   7.739  22.255  1.00  0.00      AP1  H
ATOM    522  CD2 LEU A  30       6.416   5.314  24.705  1.00  0.00      AP1  C
ATOM    523 HD21 LEU A  30       5.535   5.820  25.154  1.00  0.00      AP1  H
ATOM    524 HD22 LEU A  30       6.112   4.454  24.071  1.00  0.00      AP1  H
ATOM    525 HD23 LEU A  30       6.951   4.829  25.549  1.00  0.00      AP1  H
ATOM    526  C   LEU A  30      10.138   7.403  23.904  1.00  0.00      AP1  C
ATOM    527  O   LEU A  30       9.929   8.593  23.716  1.00  0.00      AP1  O
ATOM    528  N   LYS A  31      10.749   6.935  24.989  1.00  0.00      AP1  N
ATOM    529  HN  LYS A  31      10.927   5.962  25.118  1.00  0.00      AP1   
ATOM    530  CA  LYS A  31      11.186   7.771  26.140  1.00  0.00      AP1  C
ATOM    531  HA  LYS A  31      10.483   8.556  26.377  1.00  0.00      AP1  H
ATOM    532  CB  LYS A  31      11.233   6.850  27.371  1.00  0.00      AP1  C
ATOM    533  HB1 LYS A  31      12.070   7.055  28.073  1.00  0.00      AP1   
ATOM    534  HB2 LYS A  31      11.520   5.825  27.053  1.00  0.00      AP1  H
ATOM    535  CG  LYS A  31       9.820   6.737  28.003  1.00  0.00      AP1  C
ATOM    536  HG1 LYS A  31       9.018   6.722  27.234  1.00  0.00      AP1   
ATOM    537  HG2 LYS A  31       9.635   7.520  28.769  1.00  0.00      AP1  H
ATOM    538  CD  LYS A  31       9.680   5.356  28.737  1.00  0.00      AP1  C
ATOM    539  HD1 LYS A  31      10.574   5.198  29.378  1.00  0.00      AP1   
ATOM    540  HD2 LYS A  31       9.812   4.546  27.988  1.00  0.00      AP1  H
ATOM    541  CE  LYS A  31       8.352   5.316  29.492  1.00  0.00      AP1  C
ATOM    542  HE1 LYS A  31       7.542   5.706  28.839  1.00  0.00      AP1   
ATOM    543  HE2 LYS A  31       8.497   5.946  30.396  1.00  0.00      AP1  H
ATOM    544  NZ  LYS A  31       8.068   3.883  29.842  1.00  0.00      AP1  N
ATOM    545  HZ1 LYS A  31       8.232   3.256  29.029  1.00  0.00      AP1  H
ATOM    546  HZ2 LYS A  31       8.777   3.697  30.580  1.00  0.00      AP1  H
ATOM    547  HZ3 LYS A  31       7.114   3.735  30.228  1.00  0.00      AP1  H
ATOM    548  C   LYS A  31      12.479   8.405  25.944  1.00  0.00      AP1  C
ATOM    549  O   LYS A  31      12.655   9.543  26.476  1.00  0.00      AP1  O
ATOM    550  N   ASP A  32      13.345   7.770  25.108  1.00  0.00      AP1  N
ATOM    551  HN  ASP A  32      13.127   6.828  24.865  1.00  0.00      AP1   
ATOM    552  CA  ASP A  32      14.601   8.379  24.662  1.00  0.00      AP1  C
ATOM    553  HA  ASP A  32      15.248   8.759  25.438  1.00  0.00      AP1  H
ATOM    554  CB  ASP A  32      15.319   7.308  23.753  1.00  0.00      AP1  C
ATOM    555  HB1 ASP A  32      16.190   7.807  23.279  1.00  0.00      AP1   
ATOM    556  HB2 ASP A  32      14.668   6.768  23.031  1.00  0.00      AP1  H
ATOM    557  CG  ASP A  32      15.899   6.131  24.597  1.00  0.00      AP1  C
ATOM    558  OD1 ASP A  32      15.376   5.900  25.679  1.00  0.00      AP1  O
ATOM    559  OD2 ASP A  32      16.888   5.506  24.053  1.00  0.00      AP1  O
ATOM    560  C   ASP A  32      14.272   9.567  23.817  1.00  0.00      AP1  C
ATOM    561  O   ASP A  32      15.005  10.559  23.828  1.00  0.00      AP1  O
ATOM    562  N   LEU A  33      13.187   9.584  22.942  1.00  0.00      AP1  N
ATOM    563  HN  LEU A  33      12.543   8.824  22.914  1.00  0.00      AP1   
ATOM    564  CA  LEU A  33      12.720  10.721  22.092  1.00  0.00      AP1  C
ATOM    565  HA  LEU A  33      13.637  11.243  21.862  1.00  0.00      AP1  H
ATOM    566  CB  LEU A  33      11.806  10.233  20.949  1.00  0.00      AP1  C
ATOM    567  HB1 LEU A  33      11.286  11.110  20.508  1.00  0.00      AP1   
ATOM    568  HB2 LEU A  33      11.019   9.596  21.409  1.00  0.00      AP1  H
ATOM    569  CG  LEU A  33      12.563   9.478  19.844  1.00  0.00      AP1  C
ATOM    570  HG  LEU A  33      13.285   8.762  20.291  1.00  0.00      AP1  H
ATOM    571  CD1 LEU A  33      11.479   8.659  18.997  1.00  0.00      AP1  C
ATOM    572 HD11 LEU A  33      11.015   7.937  19.702  1.00  0.00      AP1  H
ATOM    573 HD12 LEU A  33      10.742   9.410  18.641  1.00  0.00      AP1  H
ATOM    574 HD13 LEU A  33      11.841   8.137  18.086  1.00  0.00      AP1  H
ATOM    575  CD2 LEU A  33      13.303  10.442  18.914  1.00  0.00      AP1  C
ATOM    576 HD21 LEU A  33      13.691   9.950  17.996  1.00  0.00      AP1  H
ATOM    577 HD22 LEU A  33      12.624  11.246  18.559  1.00  0.00      AP1  H
ATOM    578 HD23 LEU A  33      14.192  10.835  19.453  1.00  0.00      AP1  H
ATOM    579  C   LEU A  33      11.889  11.647  22.972  1.00  0.00      AP1  C
ATOM    580  O   LEU A  33      11.477  12.694  22.439  1.00  0.00      AP1  O
ATOM    581  N   GLY A  34      11.670  11.414  24.287  1.00  0.00      AP1  N
ATOM    582  HN  GLY A  34      12.038  10.656  24.819  1.00  0.00      AP1   
ATOM    583  CA  GLY A  34      10.915  12.259  25.205  1.00  0.00      AP1  C
ATOM    584  HA1 GLY A  34      11.265  13.266  25.033  1.00  0.00      AP1   
ATOM    585  HA2 GLY A  34      11.032  11.838  26.193  1.00  0.00      AP1  H
ATOM    586  C   GLY A  34       9.430  12.306  24.912  1.00  0.00      AP1  C
ATOM    587  O   GLY A  34       8.907  13.435  25.045  1.00  0.00      AP1  O
ATOM    588  N   LEU A  35       8.868  11.180  24.517  1.00  0.00      AP1  N
ATOM    589  HN  LEU A  35       9.257  10.261  24.530  1.00  0.00      AP1   
ATOM    590  CA  LEU A  35       7.516  11.203  23.970  1.00  0.00      AP1  C
ATOM    591  HA  LEU A  35       7.056  12.159  24.171  1.00  0.00      AP1  H
ATOM    592  CB  LEU A  35       7.500  10.795  22.483  1.00  0.00      AP1  C
ATOM    593  HB1 LEU A  35       6.436  10.663  22.195  1.00  0.00      AP1   
ATOM    594  HB2 LEU A  35       8.033   9.820  22.511  1.00  0.00      AP1  H
ATOM    595  CG  LEU A  35       8.126  11.608  21.340  1.00  0.00      AP1  C
ATOM    596  HG  LEU A  35       9.199  11.782  21.571  1.00  0.00      AP1  H
ATOM    597  CD1 LEU A  35       8.021  10.882  20.027  1.00  0.00      AP1  C
ATOM    598 HD11 LEU A  35       8.593  11.410  19.234  1.00  0.00      AP1  H
ATOM    599 HD12 LEU A  35       8.454   9.862  20.115  1.00  0.00      AP1  H
ATOM    600 HD13 LEU A  35       6.979  10.722  19.678  1.00  0.00      AP1  H
ATOM    601  CD2 LEU A  35       7.624  13.034  21.379  1.00  0.00      AP1  C
ATOM    602 HD21 LEU A  35       8.200  13.676  20.679  1.00  0.00      AP1  H
ATOM    603 HD22 LEU A  35       6.619  13.092  20.908  1.00  0.00      AP1  H
ATOM    604 HD23 LEU A  35       7.607  13.499  22.388  1.00  0.00      AP1  H
ATOM    605  C   LEU A  35       6.592  10.234  24.735  1.00  0.00      AP1  C
ATOM    606  O   LEU A  35       7.031   9.363  25.471  1.00  0.00      AP1  O
ATOM    607  N   THR A  36       5.311  10.496  24.719  1.00  0.00      AP1  N
ATOM    608  HN  THR A  36       4.964  11.182  24.084  1.00  0.00      AP1   
ATOM    609  CA  THR A  36       4.273   9.896  25.598  1.00  0.00      AP1  C
ATOM    610  HA  THR A  36       4.622   9.150  26.297  1.00  0.00      AP1  H
ATOM    611  CB  THR A  36       3.552  10.974  26.396  1.00  0.00      AP1  C
ATOM    612  HB  THR A  36       2.702  10.556  26.977  1.00  0.00      AP1  H
ATOM    613  OG1 THR A  36       3.081  11.998  25.601  1.00  0.00      AP1  O
ATOM    614  HG1 THR A  36       3.788  12.446  25.130  1.00  0.00      AP1  H
ATOM    615  CG2 THR A  36       4.571  11.661  27.348  1.00  0.00      AP1  C
ATOM    616 HG21 THR A  36       5.442  12.035  26.768  1.00  0.00      AP1  H
ATOM    617 HG22 THR A  36       4.201  12.532  27.929  1.00  0.00      AP1  H
ATOM    618 HG23 THR A  36       4.906  10.878  28.062  1.00  0.00      AP1  H
ATOM    619  C   THR A  36       3.265   9.074  24.806  1.00  0.00      AP1  C
ATOM    620  O   THR A  36       3.057   7.982  25.248  1.00  0.00      AP1  O
ATOM    621  N   GLY A  37       2.677   9.591  23.702  1.00  0.00      AP1  N
ATOM    622  HN  GLY A  37       3.021  10.443  23.315  1.00  0.00      AP1   
ATOM    623  CA  GLY A  37       1.919   8.731  22.850  1.00  0.00      AP1  C
ATOM    624  HA1 GLY A  37       1.158   8.286  23.474  1.00  0.00      AP1   
ATOM    625  HA2 GLY A  37       2.532   8.151  22.176  1.00  0.00      AP1  H
ATOM    626  C   GLY A  37       1.156   9.557  21.806  1.00  0.00      AP1  C
ATOM    627  O   GLY A  37       1.010   9.107  20.638  1.00  0.00      AP1  O
ATOM    628  N   SER A  38       0.595  10.736  22.228  1.00  0.00      AP1  N
ATOM    629  HN  SER A  38       0.655  10.982  23.193  1.00  0.00      AP1   
ATOM    630  CA  SER A  38      -0.231  11.547  21.383  1.00  0.00      AP1  C
ATOM    631  HA  SER A  38      -0.729  10.839  20.737  1.00  0.00      AP1  H
ATOM    632  CB  SER A  38      -1.201  12.436  22.094  1.00  0.00      AP1  C
ATOM    633  HB1 SER A  38      -1.969  11.721  22.456  1.00  0.00      AP1   
ATOM    634  HB2 SER A  38      -1.650  13.104  21.329  1.00  0.00      AP1  H
ATOM    635  OG  SER A  38      -0.596  13.173  23.144  1.00  0.00      AP1  O
ATOM    636  HG1 SER A  38      -0.527  12.537  23.859  1.00  0.00      AP1  H
ATOM    637  C   SER A  38       0.652  12.359  20.506  1.00  0.00      AP1  C
ATOM    638  O   SER A  38       0.327  12.681  19.347  1.00  0.00      AP1  O
ATOM    639  N   ASP A  39       1.819  12.745  21.029  1.00  0.00      AP1  N
ATOM    640  HN  ASP A  39       1.995  12.576  21.995  1.00  0.00      AP1   
ATOM    641  CA  ASP A  39       2.935  13.347  20.416  1.00  0.00      AP1  C
ATOM    642  HA  ASP A  39       2.538  14.265  20.009  1.00  0.00      AP1  H
ATOM    643  CB  ASP A  39       3.836  13.803  21.586  1.00  0.00      AP1  C
ATOM    644  HB1 ASP A  39       3.349  14.691  22.042  1.00  0.00      AP1   
ATOM    645  HB2 ASP A  39       4.770  14.107  21.066  1.00  0.00      AP1  H
ATOM    646  CG  ASP A  39       4.120  12.811  22.649  1.00  0.00      AP1  C
ATOM    647  OD1 ASP A  39       3.963  11.557  22.579  1.00  0.00      AP1  O
ATOM    648  OD2 ASP A  39       4.659  13.266  23.711  1.00  0.00      AP1  O
ATOM    649  C   ASP A  39       3.701  12.436  19.402  1.00  0.00      AP1  C
ATOM    650  O   ASP A  39       4.202  12.972  18.469  1.00  0.00      AP1  O
ATOM    651  N   LEU A  40       3.803  11.154  19.640  1.00  0.00      AP1  N
ATOM    652  HN  LEU A  40       3.615  10.857  20.573  1.00  0.00      AP1   
ATOM    653  CA  LEU A  40       4.247  10.195  18.695  1.00  0.00      AP1  C
ATOM    654  HA  LEU A  40       5.081  10.556  18.112  1.00  0.00      AP1  H
ATOM    655  CB  LEU A  40       4.679   8.851  19.369  1.00  0.00      AP1  C
ATOM    656  HB1 LEU A  40       3.831   8.422  19.945  1.00  0.00      AP1   
ATOM    657  HB2 LEU A  40       5.547   9.064  20.029  1.00  0.00      AP1  H
ATOM    658  CG  LEU A  40       5.240   7.639  18.554  1.00  0.00      AP1  C
ATOM    659  HG  LEU A  40       4.452   7.352  17.825  1.00  0.00      AP1  H
ATOM    660  CD1 LEU A  40       6.561   7.976  17.844  1.00  0.00      AP1  C
ATOM    661 HD11 LEU A  40       7.414   8.006  18.556  1.00  0.00      AP1  H
ATOM    662 HD12 LEU A  40       6.525   8.982  17.375  1.00  0.00      AP1  H
ATOM    663 HD13 LEU A  40       6.858   7.206  17.100  1.00  0.00      AP1  H
ATOM    664  CD2 LEU A  40       5.526   6.469  19.440  1.00  0.00      AP1  C
ATOM    665 HD21 LEU A  40       4.699   6.405  20.179  1.00  0.00      AP1  H
ATOM    666 HD22 LEU A  40       5.438   5.511  18.885  1.00  0.00      AP1  H
ATOM    667 HD23 LEU A  40       6.511   6.476  19.954  1.00  0.00      AP1  H
ATOM    668  C   LEU A  40       3.195   9.847  17.608  1.00  0.00      AP1  C
ATOM    669  O   LEU A  40       3.536   9.550  16.444  1.00  0.00      AP1  O
ATOM    670  N   GLY A  41       1.896  10.015  17.996  1.00  0.00      AP1  N
ATOM    671  HN  GLY A  41       1.721  10.291  18.938  1.00  0.00      AP1   
ATOM    672  CA  GLY A  41       0.753  10.047  17.174  1.00  0.00      AP1  C
ATOM    673  HA1 GLY A  41      -0.019  10.192  17.915  1.00  0.00      AP1   
ATOM    674  HA2 GLY A  41       0.575   9.161  16.584  1.00  0.00      AP1  H
ATOM    675  C   GLY A  41       0.684  11.145  16.138  1.00  0.00      AP1  C
ATOM    676  O   GLY A  41       0.201  10.974  15.008  1.00  0.00      AP1  O
ATOM    677  N   LEU A  42       1.181  12.323  16.568  1.00  0.00      AP1  N
ATOM    678  HN  LEU A  42       1.575  12.465  17.473  1.00  0.00      AP1   
ATOM    679  CA  LEU A  42       1.459  13.403  15.644  1.00  0.00      AP1  C
ATOM    680  HA  LEU A  42       0.574  13.758  15.137  1.00  0.00      AP1  H
ATOM    681  CB  LEU A  42       1.974  14.615  16.517  1.00  0.00      AP1  C
ATOM    682  HB1 LEU A  42       2.348  15.333  15.756  1.00  0.00      AP1   
ATOM    683  HB2 LEU A  42       2.892  14.379  17.097  1.00  0.00      AP1  H
ATOM    684  CG  LEU A  42       0.861  15.364  17.333  1.00  0.00      AP1  C
ATOM    685  HG  LEU A  42       0.249  14.590  17.843  1.00  0.00      AP1  H
ATOM    686  CD1 LEU A  42       1.446  16.402  18.348  1.00  0.00      AP1  C
ATOM    687 HD11 LEU A  42       1.971  17.220  17.809  1.00  0.00      AP1  H
ATOM    688 HD12 LEU A  42       0.631  16.850  18.956  1.00  0.00      AP1  H
ATOM    689 HD13 LEU A  42       2.147  15.942  19.078  1.00  0.00      AP1  H
ATOM    690  CD2 LEU A  42      -0.042  16.075  16.293  1.00  0.00      AP1  C
ATOM    691 HD21 LEU A  42      -0.738  16.619  16.966  1.00  0.00      AP1  H
ATOM    692 HD22 LEU A  42       0.462  16.780  15.598  1.00  0.00      AP1  H
ATOM    693 HD23 LEU A  42      -0.610  15.345  15.678  1.00  0.00      AP1  H
ATOM    694  C   LEU A  42       2.421  13.102  14.416  1.00  0.00      AP1  C
ATOM    695  O   LEU A  42       2.122  13.311  13.242  1.00  0.00      AP1  O
ATOM    696  N   LEU A  43       3.570  12.566  14.757  1.00  0.00      AP1  N
ATOM    697  HN  LEU A  43       3.832  12.495  15.716  1.00  0.00      AP1   
ATOM    698  CA  LEU A  43       4.608  12.200  13.816  1.00  0.00      AP1  C
ATOM    699  HA  LEU A  43       4.999  13.117  13.399  1.00  0.00      AP1  H
ATOM    700  CB  LEU A  43       5.832  11.514  14.493  1.00  0.00      AP1  C
ATOM    701  HB1 LEU A  43       6.591  11.172  13.757  1.00  0.00      AP1   
ATOM    702  HB2 LEU A  43       5.457  10.656  15.091  1.00  0.00      AP1  H
ATOM    703  CG  LEU A  43       6.636  12.434  15.356  1.00  0.00      AP1  C
ATOM    704  HG  LEU A  43       6.008  13.182  15.885  1.00  0.00      AP1  H
ATOM    705  CD1 LEU A  43       7.487  11.615  16.349  1.00  0.00      AP1  C
ATOM    706 HD11 LEU A  43       6.730  11.084  16.964  1.00  0.00      AP1  H
ATOM    707 HD12 LEU A  43       8.157  10.923  15.796  1.00  0.00      AP1  H
ATOM    708 HD13 LEU A  43       7.970  12.287  17.090  1.00  0.00      AP1  H
ATOM    709  CD2 LEU A  43       7.509  13.346  14.507  1.00  0.00      AP1  C
ATOM    710 HD21 LEU A  43       7.788  14.162  15.207  1.00  0.00      AP1  H
ATOM    711 HD22 LEU A  43       8.298  12.792  13.955  1.00  0.00      AP1  H
ATOM    712 HD23 LEU A  43       6.916  13.861  13.721  1.00  0.00      AP1  H
ATOM    713  C   LEU A  43       4.195  11.364  12.580  1.00  0.00      AP1  C
ATOM    714  O   LEU A  43       4.439  11.761  11.413  1.00  0.00      AP1  O
ATOM    715  N   VAL A  44       3.428  10.249  12.781  1.00  0.00      AP1  N
ATOM    716  HN  VAL A  44       3.314  10.034  13.748  1.00  0.00      AP1   
ATOM    717  CA  VAL A  44       2.724   9.390  11.862  1.00  0.00      AP1  C
ATOM    718  HA  VAL A  44       3.414   9.173  11.060  1.00  0.00      AP1  H
ATOM    719  CB  VAL A  44       2.358   8.106  12.484  1.00  0.00      AP1  C
ATOM    720  HB  VAL A  44       1.813   7.529  11.706  1.00  0.00      AP1  H
ATOM    721  CG1 VAL A  44       3.727   7.415  12.679  1.00  0.00      AP1  C
ATOM    722 HG11 VAL A  44       4.131   7.297  11.651  1.00  0.00      AP1  H
ATOM    723 HG12 VAL A  44       4.448   8.007  13.283  1.00  0.00      AP1  H
ATOM    724 HG13 VAL A  44       3.628   6.445  13.211  1.00  0.00      AP1  H
ATOM    725  CG2 VAL A  44       1.509   8.045  13.741  1.00  0.00      AP1  C
ATOM    726 HG21 VAL A  44       0.539   8.531  13.506  1.00  0.00      AP1  H
ATOM    727 HG22 VAL A  44       1.221   6.992  13.951  1.00  0.00      AP1  H
ATOM    728 HG23 VAL A  44       1.993   8.505  14.629  1.00  0.00      AP1  H
ATOM    729  C   VAL A  44       1.526  10.075  11.152  1.00  0.00      AP1  C
ATOM    730  O   VAL A  44       1.175   9.635  10.066  1.00  0.00      AP1  O
ATOM    731  N   ALA A  45       0.959  11.145  11.754  1.00  0.00      AP1  N
ATOM    732  HN  ALA A  45       1.442  11.513  12.545  1.00  0.00      AP1   
ATOM    733  CA  ALA A  45      -0.039  12.010  11.141  1.00  0.00      AP1  C
ATOM    734  HA  ALA A  45      -0.582  11.415  10.422  1.00  0.00      AP1  H
ATOM    735  CB  ALA A  45      -0.953  12.653  12.229  1.00  0.00      AP1  C
ATOM    736  HB1 ALA A  45      -1.194  11.838  12.945  1.00  0.00      AP1  H
ATOM    737  HB2 ALA A  45      -0.408  13.472  12.745  1.00  0.00      AP1  H
ATOM    738  HB3 ALA A  45      -1.944  12.915  11.801  1.00  0.00      AP1  H
ATOM    739  C   ALA A  45       0.491  13.019  10.164  1.00  0.00      AP1  C
ATOM    740  O   ALA A  45      -0.042  13.257   9.016  1.00  0.00      AP1  O
ATOM    741  N   ALA A  46       1.617  13.652  10.526  1.00  0.00      AP1  N
ATOM    742  HN  ALA A  46       1.910  13.408  11.447  1.00  0.00      AP1   
ATOM    743  CA  ALA A  46       2.361  14.595   9.766  1.00  0.00      AP1  C
ATOM    744  HA  ALA A  46       1.747  15.415   9.424  1.00  0.00      AP1  H
ATOM    745  CB  ALA A  46       3.593  15.130  10.539  1.00  0.00      AP1  C
ATOM    746  HB1 ALA A  46       3.238  15.658  11.449  1.00  0.00      AP1  H
ATOM    747  HB2 ALA A  46       4.294  14.327  10.853  1.00  0.00      AP1  H
ATOM    748  HB3 ALA A  46       4.059  15.927   9.921  1.00  0.00      AP1  H
ATOM    749  C   ALA A  46       2.758  14.007   8.440  1.00  0.00      AP1  C
ATOM    750  O   ALA A  46       2.580  14.659   7.406  1.00  0.00      AP1  O
ATOM    751  N   PHE A  47       3.235  12.754   8.325  1.00  0.00      AP1  N
ATOM    752  HN  PHE A  47       3.543  12.240   9.122  1.00  0.00      AP1   
ATOM    753  CA  PHE A  47       3.473  11.962   7.083  1.00  0.00      AP1  C
ATOM    754  HA  PHE A  47       4.054  12.649   6.485  1.00  0.00      AP1  H
ATOM    755  CB  PHE A  47       4.309  10.722   7.561  1.00  0.00      AP1  C
ATOM    756  HB1 PHE A  47       3.561  10.166   8.166  1.00  0.00      AP1   
ATOM    757  HB2 PHE A  47       5.214  11.004   8.141  1.00  0.00      AP1  H
ATOM    758  CG  PHE A  47       4.683   9.840   6.402  1.00  0.00      AP1  C
ATOM    759  CD1 PHE A  47       4.595   8.408   6.430  1.00  0.00      AP1  C
ATOM    760  HD1 PHE A  47       4.179   7.947   7.314  1.00  0.00      AP1  H
ATOM    761  CE1 PHE A  47       5.026   7.685   5.333  1.00  0.00      AP1  C
ATOM    762  HE1 PHE A  47       4.793   6.633   5.412  1.00  0.00      AP1  H
ATOM    763  CZ  PHE A  47       5.718   8.321   4.272  1.00  0.00      AP1  C
ATOM    764  HZ  PHE A  47       6.196   7.707   3.523  1.00  0.00      AP1  H
ATOM    765  CD2 PHE A  47       5.351  10.462   5.362  1.00  0.00      AP1  C
ATOM    766  HD2 PHE A  47       5.472  11.534   5.407  1.00  0.00      AP1  H
ATOM    767  CE2 PHE A  47       5.773   9.678   4.246  1.00  0.00      AP1  C
ATOM    768  HE2 PHE A  47       6.238  10.138   3.387  1.00  0.00      AP1  H
ATOM    769  C   PHE A  47       2.352  11.612   6.205  1.00  0.00      AP1  C
ATOM    770  O   PHE A  47       2.477  11.862   5.048  1.00  0.00      AP1  O
ATOM    771  N   ALA A  48       1.192  11.162   6.654  1.00  0.00      AP1  N
ATOM    772  HN  ALA A  48       1.039  10.919   7.609  1.00  0.00      AP1   
ATOM    773  CA  ALA A  48       0.077  11.017   5.739  1.00  0.00      AP1  C
ATOM    774  HA  ALA A  48       0.382  10.447   4.874  1.00  0.00      AP1  H
ATOM    775  CB  ALA A  48      -1.051  10.233   6.562  1.00  0.00      AP1  C
ATOM    776  HB1 ALA A  48      -1.883   9.994   5.866  1.00  0.00      AP1  H
ATOM    777  HB2 ALA A  48      -0.733   9.298   7.070  1.00  0.00      AP1  H
ATOM    778  HB3 ALA A  48      -1.334  10.960   7.353  1.00  0.00      AP1  H
ATOM    779  C   ALA A  48      -0.442  12.332   5.243  1.00  0.00      AP1  C
ATOM    780  O   ALA A  48      -0.600  12.530   4.055  1.00  0.00      AP1  O
ATOM    781  N   LEU A  49      -0.611  13.383   6.067  1.00  0.00      AP1  N
ATOM    782  HN  LEU A  49      -0.352  13.318   7.027  1.00  0.00      AP1   
ATOM    783  CA  LEU A  49      -1.344  14.566   5.579  1.00  0.00      AP1  C
ATOM    784  HA  LEU A  49      -2.177  14.298   4.947  1.00  0.00      AP1  H
ATOM    785  CB  LEU A  49      -1.989  15.362   6.674  1.00  0.00      AP1  C
ATOM    786  HB1 LEU A  49      -2.584  16.212   6.277  1.00  0.00      AP1   
ATOM    787  HB2 LEU A  49      -1.267  15.730   7.434  1.00  0.00      AP1  H
ATOM    788  CG  LEU A  49      -2.987  14.539   7.531  1.00  0.00      AP1  C
ATOM    789  HG  LEU A  49      -2.416  13.768   8.091  1.00  0.00      AP1  H
ATOM    790  CD1 LEU A  49      -3.664  15.308   8.598  1.00  0.00      AP1  C
ATOM    791 HD11 LEU A  49      -2.896  15.621   9.337  1.00  0.00      AP1  H
ATOM    792 HD12 LEU A  49      -4.206  16.156   8.128  1.00  0.00      AP1  H
ATOM    793 HD13 LEU A  49      -4.327  14.695   9.245  1.00  0.00      AP1  H
ATOM    794  CD2 LEU A  49      -4.023  13.799   6.680  1.00  0.00      AP1  C
ATOM    795 HD21 LEU A  49      -4.614  13.238   7.435  1.00  0.00      AP1  H
ATOM    796 HD22 LEU A  49      -4.627  14.540   6.114  1.00  0.00      AP1  H
ATOM    797 HD23 LEU A  49      -3.474  13.021   6.108  1.00  0.00      AP1  H
ATOM    798  C   LEU A  49      -0.545  15.434   4.666  1.00  0.00      AP1  C
ATOM    799  O   LEU A  49      -1.039  16.088   3.793  1.00  0.00      AP1  O
ATOM    800  N   SER A  50       0.801  15.449   4.890  1.00  0.00      AP1  N
ATOM    801  HN  SER A  50       1.226  14.905   5.610  1.00  0.00      AP1   
ATOM    802  CA  SER A  50       1.751  16.086   3.961  1.00  0.00      AP1  C
ATOM    803  HA  SER A  50       1.350  17.074   3.788  1.00  0.00      AP1  H
ATOM    804  CB  SER A  50       3.112  16.355   4.535  1.00  0.00      AP1  C
ATOM    805  HB1 SER A  50       3.139  17.144   5.316  1.00  0.00      AP1   
ATOM    806  HB2 SER A  50       3.773  16.774   3.747  1.00  0.00      AP1  H
ATOM    807  OG  SER A  50       3.650  15.194   5.087  1.00  0.00      AP1  O
ATOM    808  HG1 SER A  50       3.151  15.030   5.890  1.00  0.00      AP1  H
ATOM    809  C   SER A  50       1.868  15.341   2.563  1.00  0.00      AP1  C
ATOM    810  O   SER A  50       1.886  16.048   1.501  1.00  0.00      AP1  O
ATOM    811  N   GLN A  51       1.932  14.002   2.499  1.00  0.00      AP1  N
ATOM    812  HN  GLN A  51       1.940  13.411   3.301  1.00  0.00      AP1   
ATOM    813  CA  GLN A  51       2.009  13.341   1.241  1.00  0.00      AP1  C
ATOM    814  HA  GLN A  51       2.748  13.912   0.699  1.00  0.00      AP1  H
ATOM    815  CB  GLN A  51       2.493  11.908   1.385  1.00  0.00      AP1  C
ATOM    816  HB1 GLN A  51       3.181  11.947   2.256  1.00  0.00      AP1   
ATOM    817  HB2 GLN A  51       3.089  11.585   0.504  1.00  0.00      AP1  H
ATOM    818  CG  GLN A  51       1.397  10.855   1.676  1.00  0.00      AP1  C
ATOM    819  HG1 GLN A  51       0.802  10.632   0.764  1.00  0.00      AP1   
ATOM    820  HG2 GLN A  51       0.713  11.218   2.474  1.00  0.00      AP1  H
ATOM    821  CD  GLN A  51       1.945   9.509   2.085  1.00  0.00      AP1  C
ATOM    822  OE1 GLN A  51       1.921   8.513   1.322  1.00  0.00      AP1  O
ATOM    823  NE2 GLN A  51       2.534   9.494   3.276  1.00  0.00      AP1  N
ATOM    824 HE21 GLN A  51       2.731  10.299   3.835  1.00  0.00      AP1  H
ATOM    825 HE22 GLN A  51       2.877   8.610   3.595  1.00  0.00      AP1  H
ATOM    826  C   GLN A  51       0.701  13.433   0.421  1.00  0.00      AP1  C
ATOM    827  O   GLN A  51       0.668  13.618  -0.801  1.00  0.00      AP1  O
ATOM    828  N   MET A  52      -0.447  13.482   1.104  1.00  0.00      AP1  N
ATOM    829  HN  MET A  52      -0.504  13.502   2.099  1.00  0.00      AP1   
ATOM    830  CA  MET A  52      -1.820  13.511   0.575  1.00  0.00      AP1  C
ATOM    831  HA  MET A  52      -1.993  12.696  -0.111  1.00  0.00      AP1  H
ATOM    832  CB  MET A  52      -2.787  13.417   1.808  1.00  0.00      AP1  C
ATOM    833  HB1 MET A  52      -2.517  14.189   2.560  1.00  0.00      AP1   
ATOM    834  HB2 MET A  52      -2.507  12.507   2.381  1.00  0.00      AP1  H
ATOM    835  CG  MET A  52      -4.276  13.474   1.556  1.00  0.00      AP1  C
ATOM    836  HG1 MET A  52      -4.842  13.076   2.425  1.00  0.00      AP1   
ATOM    837  HG2 MET A  52      -4.547  12.717   0.789  1.00  0.00      AP1  H
ATOM    838  SD  MET A  52      -4.940  15.116   1.163  1.00  0.00      AP1  S
ATOM    839  CE  MET A  52      -5.012  15.650   2.860  1.00  0.00      AP1  C
ATOM    840  HE1 MET A  52      -5.720  16.485   3.049  1.00  0.00      AP1  H
ATOM    841  HE2 MET A  52      -5.299  14.832   3.556  1.00  0.00      AP1  H
ATOM    842  HE3 MET A  52      -4.028  16.057   3.175  1.00  0.00      AP1  H
ATOM    843  C   MET A  52      -1.913  14.801  -0.200  1.00  0.00      AP1  C
ATOM    844  O   MET A  52      -2.473  14.903  -1.311  1.00  0.00      AP1  O
ATOM    845  N   ILE A  53      -1.369  15.910   0.428  1.00  0.00      AP1  N
ATOM    846  HN  ILE A  53      -0.888  15.918   1.301  1.00  0.00      AP1   
ATOM    847  CA  ILE A  53      -1.451  17.209  -0.251  1.00  0.00      AP1  C
ATOM    848  HA  ILE A  53      -2.485  17.402  -0.494  1.00  0.00      AP1  H
ATOM    849  CB  ILE A  53      -1.142  18.353   0.687  1.00  0.00      AP1  C
ATOM    850  HB  ILE A  53      -0.293  18.162   1.378  1.00  0.00      AP1  H
ATOM    851  CG2 ILE A  53      -0.865  19.714  -0.085  1.00  0.00      AP1  C
ATOM    852 HG21 ILE A  53       0.065  19.685  -0.692  1.00  0.00      AP1  H
ATOM    853 HG22 ILE A  53      -1.766  19.891  -0.710  1.00  0.00      AP1  H
ATOM    854 HG23 ILE A  53      -0.657  20.541   0.627  1.00  0.00      AP1  H
ATOM    855  CG1 ILE A  53      -2.283  18.595   1.706  1.00  0.00      AP1  C
ATOM    856 HG11 ILE A  53      -2.802  17.615   1.778  1.00  0.00      AP1   
ATOM    857 HG12 ILE A  53      -3.038  19.230   1.197  1.00  0.00      AP1  H
ATOM    858  CD  ILE A  53      -1.868  19.196   3.085  1.00  0.00      AP1  C
ATOM    859  HD1 ILE A  53      -1.111  19.990   2.907  1.00  0.00      AP1   
ATOM    860  HD2 ILE A  53      -2.783  19.615   3.558  1.00  0.00      AP1   
ATOM    861  HD3 ILE A  53      -1.290  18.508   3.738  1.00  0.00      AP1   
ATOM    862  C   ILE A  53      -0.637  17.244  -1.554  1.00  0.00      AP1  C
ATOM    863  O   ILE A  53      -1.079  17.569  -2.657  1.00  0.00      AP1  O
ATOM    864  N   ILE A  54       0.642  16.834  -1.361  1.00  0.00      AP1  N
ATOM    865  HN  ILE A  54       0.844  16.589  -0.416  1.00  0.00      AP1   
ATOM    866  CA  ILE A  54       1.739  16.911  -2.321  1.00  0.00      AP1  C
ATOM    867  HA  ILE A  54       1.715  17.911  -2.727  1.00  0.00      AP1  H
ATOM    868  CB  ILE A  54       3.130  16.919  -1.642  1.00  0.00      AP1  C
ATOM    869  HB  ILE A  54       3.230  16.091  -0.908  1.00  0.00      AP1  H
ATOM    870  CG2 ILE A  54       4.333  16.758  -2.650  1.00  0.00      AP1  C
ATOM    871 HG21 ILE A  54       4.394  17.597  -3.376  1.00  0.00      AP1  H
ATOM    872 HG22 ILE A  54       5.257  16.674  -2.038  1.00  0.00      AP1  H
ATOM    873 HG23 ILE A  54       4.116  15.830  -3.221  1.00  0.00      AP1  H
ATOM    874  CG1 ILE A  54       3.362  18.233  -0.766  1.00  0.00      AP1  C
ATOM    875 HG11 ILE A  54       4.299  17.978  -0.226  1.00  0.00      AP1   
ATOM    876 HG12 ILE A  54       2.526  18.315  -0.040  1.00  0.00      AP1  H
ATOM    877  CD  ILE A  54       3.518  19.554  -1.515  1.00  0.00      AP1  C
ATOM    878  HD1 ILE A  54       4.088  19.512  -2.468  1.00  0.00      AP1   
ATOM    879  HD2 ILE A  54       2.587  19.921  -1.997  1.00  0.00      AP1   
ATOM    880  HD3 ILE A  54       4.068  20.304  -0.907  1.00  0.00      AP1   
ATOM    881  C   ILE A  54       1.665  15.927  -3.486  1.00  0.00      AP1  C
ATOM    882  O   ILE A  54       2.117  16.233  -4.562  1.00  0.00      AP1  O
ATOM    883  N   SER A  55       1.034  14.768  -3.267  1.00  0.00      AP1  N
ATOM    884  HN  SER A  55       0.641  14.507  -2.389  1.00  0.00      AP1   
ATOM    885  CA  SER A  55       1.118  13.744  -4.253  1.00  0.00      AP1  C
ATOM    886  HA  SER A  55       2.174  13.564  -4.390  1.00  0.00      AP1  H
ATOM    887  CB  SER A  55       0.631  12.357  -3.789  1.00  0.00      AP1  C
ATOM    888  HB1 SER A  55       0.807  11.572  -4.556  1.00  0.00      AP1   
ATOM    889  HB2 SER A  55      -0.453  12.309  -3.550  1.00  0.00      AP1  H
ATOM    890  OG  SER A  55       1.377  12.012  -2.674  1.00  0.00      AP1  O
ATOM    891  HG1 SER A  55       1.003  12.553  -1.974  1.00  0.00      AP1  H
ATOM    892  C   SER A  55       0.613  13.990  -5.688  1.00  0.00      AP1  C
ATOM    893  O   SER A  55       1.282  13.483  -6.569  1.00  0.00      AP1  O
ATOM    894  N   PRO A  56      -0.468  14.665  -6.127  1.00  0.00      AP1  N
ATOM    895  CD  PRO A  56      -1.457  15.159  -5.259  1.00  0.00      AP1  C
ATOM    896  HD1 PRO A  56      -1.928  14.267  -4.794  1.00  0.00      AP1   
ATOM    897  HD2 PRO A  56      -1.158  15.921  -4.508  1.00  0.00      AP1  H
ATOM    898  CA  PRO A  56      -0.781  14.801  -7.577  1.00  0.00      AP1  C
ATOM    899  HA  PRO A  56      -0.501  13.887  -8.079  1.00  0.00      AP1  H
ATOM    900  CB  PRO A  56      -2.264  15.080  -7.599  1.00  0.00      AP1  C
ATOM    901  HB1 PRO A  56      -2.739  14.080  -7.502  1.00  0.00      AP1   
ATOM    902  HB2 PRO A  56      -2.665  15.681  -8.443  1.00  0.00      AP1  H
ATOM    903  CG  PRO A  56      -2.531  15.816  -6.248  1.00  0.00      AP1  C
ATOM    904  HG1 PRO A  56      -3.601  15.657  -5.995  1.00  0.00      AP1   
ATOM    905  HG2 PRO A  56      -2.336  16.889  -6.460  1.00  0.00      AP1  H
ATOM    906  C   PRO A  56       0.183  15.881  -8.197  1.00  0.00      AP1  C
ATOM    907  O   PRO A  56       0.599  15.693  -9.373  1.00  0.00      AP1  O
ATOM    908  N   PHE A  57       0.554  16.938  -7.534  1.00  0.00      AP1  N
ATOM    909  HN  PHE A  57       0.239  17.067  -6.597  1.00  0.00      AP1   
ATOM    910  CA  PHE A  57       1.496  17.916  -7.969  1.00  0.00      AP1  C
ATOM    911  HA  PHE A  57       1.192  18.326  -8.921  1.00  0.00      AP1  H
ATOM    912  CB  PHE A  57       1.558  19.055  -6.906  1.00  0.00      AP1  C
ATOM    913  HB1 PHE A  57       2.216  19.866  -7.285  1.00  0.00      AP1   
ATOM    914  HB2 PHE A  57       1.950  18.778  -5.904  1.00  0.00      AP1  H
ATOM    915  CG  PHE A  57       0.155  19.696  -6.719  1.00  0.00      AP1  C
ATOM    916  CD1 PHE A  57      -0.324  20.644  -7.693  1.00  0.00      AP1  C
ATOM    917  HD1 PHE A  57       0.265  20.938  -8.549  1.00  0.00      AP1  H
ATOM    918  CE1 PHE A  57      -1.613  21.108  -7.594  1.00  0.00      AP1  C
ATOM    919  HE1 PHE A  57      -1.984  21.834  -8.303  1.00  0.00      AP1  H
ATOM    920  CZ  PHE A  57      -2.402  20.815  -6.470  1.00  0.00      AP1  C
ATOM    921  HZ  PHE A  57      -3.378  21.274  -6.515  1.00  0.00      AP1  H
ATOM    922  CD2 PHE A  57      -0.683  19.394  -5.620  1.00  0.00      AP1  C
ATOM    923  HD2 PHE A  57      -0.356  18.752  -4.815  1.00  0.00      AP1  H
ATOM    924  CE2 PHE A  57      -1.928  19.939  -5.511  1.00  0.00      AP1  C
ATOM    925  HE2 PHE A  57      -2.506  19.682  -4.635  1.00  0.00      AP1  H
ATOM    926  C   PHE A  57       2.838  17.336  -8.196  1.00  0.00      AP1  C
ATOM    927  O   PHE A  57       3.495  17.596  -9.178  1.00  0.00      AP1  O
ATOM    928  N   GLY A  58       3.322  16.478  -7.258  1.00  0.00      AP1  N
ATOM    929  HN  GLY A  58       2.799  16.405  -6.413  1.00  0.00      AP1   
ATOM    930  CA  GLY A  58       4.690  15.858  -7.402  1.00  0.00      AP1  C
ATOM    931  HA1 GLY A  58       4.931  15.463  -6.426  1.00  0.00      AP1   
ATOM    932  HA2 GLY A  58       5.415  16.595  -7.714  1.00  0.00      AP1  H
ATOM    933  C   GLY A  58       4.655  14.769  -8.483  1.00  0.00      AP1  C
ATOM    934  O   GLY A  58       5.548  14.558  -9.275  1.00  0.00      AP1  O
ATOM    935  N   GLY A  59       3.491  14.097  -8.617  1.00  0.00      AP1  N
ATOM    936  HN  GLY A  59       2.835  14.058  -7.868  1.00  0.00      AP1   
ATOM    937  CA  GLY A  59       3.118  13.385  -9.754  1.00  0.00      AP1  C
ATOM    938  HA1 GLY A  59       2.099  13.058  -9.611  1.00  0.00      AP1   
ATOM    939  HA2 GLY A  59       3.858  12.610  -9.886  1.00  0.00      AP1  H
ATOM    940  C   GLY A  59       3.122  14.075 -11.116  1.00  0.00      AP1  C
ATOM    941  O   GLY A  59       3.599  13.529 -12.083  1.00  0.00      AP1  O
ATOM    942  N   THR A  60       2.613  15.351 -11.176  1.00  0.00      AP1  N
ATOM    943  HN  THR A  60       2.202  15.843 -10.412  1.00  0.00      AP1   
ATOM    944  CA  THR A  60       2.762  16.234 -12.240  1.00  0.00      AP1  C
ATOM    945  HA  THR A  60       2.420  15.649 -13.082  1.00  0.00      AP1  H
ATOM    946  CB  THR A  60       1.896  17.485 -12.251  1.00  0.00      AP1  C
ATOM    947  HB  THR A  60       2.229  18.310 -11.586  1.00  0.00      AP1  H
ATOM    948  OG1 THR A  60       0.551  17.159 -11.858  1.00  0.00      AP1  O
ATOM    949  HG1 THR A  60       0.528  16.665 -11.035  1.00  0.00      AP1  H
ATOM    950  CG2 THR A  60       1.818  18.060 -13.648  1.00  0.00      AP1  C
ATOM    951 HG21 THR A  60       0.972  17.489 -14.088  1.00  0.00      AP1  H
ATOM    952 HG22 THR A  60       1.745  19.167 -13.711  1.00  0.00      AP1  H
ATOM    953 HG23 THR A  60       2.766  17.888 -14.200  1.00  0.00      AP1  H
ATOM    954  C   THR A  60       4.183  16.655 -12.520  1.00  0.00      AP1  C
ATOM    955  O   THR A  60       4.676  16.802 -13.609  1.00  0.00      AP1  O
ATOM    956  N   LEU A  61       5.006  16.975 -11.486  1.00  0.00      AP1  N
ATOM    957  HN  LEU A  61       4.526  17.022 -10.613  1.00  0.00      AP1   
ATOM    958  CA  LEU A  61       6.414  17.270 -11.552  1.00  0.00      AP1  C
ATOM    959  HA  LEU A  61       6.637  18.094 -12.214  1.00  0.00      AP1  H
ATOM    960  CB  LEU A  61       6.844  17.656 -10.109  1.00  0.00      AP1  C
ATOM    961  HB1 LEU A  61       6.867  16.745  -9.473  1.00  0.00      AP1   
ATOM    962  HB2 LEU A  61       6.157  18.358  -9.589  1.00  0.00      AP1  H
ATOM    963  CG  LEU A  61       8.167  18.398  -9.986  1.00  0.00      AP1  C
ATOM    964  HG  LEU A  61       8.858  17.839 -10.652  1.00  0.00      AP1  H
ATOM    965  CD1 LEU A  61       8.017  19.876 -10.451  1.00  0.00      AP1  C
ATOM    966 HD11 LEU A  61       7.325  20.406  -9.762  1.00  0.00      AP1  H
ATOM    967 HD12 LEU A  61       8.949  20.475 -10.528  1.00  0.00      AP1  H
ATOM    968 HD13 LEU A  61       7.499  19.948 -11.431  1.00  0.00      AP1  H
ATOM    969  CD2 LEU A  61       8.813  18.392  -8.477  1.00  0.00      AP1  C
ATOM    970 HD21 LEU A  61       9.135  17.382  -8.143  1.00  0.00      AP1  H
ATOM    971 HD22 LEU A  61       9.568  19.202  -8.377  1.00  0.00      AP1  H
ATOM    972 HD23 LEU A  61       7.997  18.662  -7.773  1.00  0.00      AP1  H
ATOM    973  C   LEU A  61       7.139  16.085 -12.142  1.00  0.00      AP1  C
ATOM    974  O   LEU A  61       7.996  16.270 -13.001  1.00  0.00      AP1  O
ATOM    975  N   ALA A  62       6.860  14.783 -11.688  1.00  0.00      AP1  N
ATOM    976  HN  ALA A  62       6.190  14.786 -10.950  1.00  0.00      AP1   
ATOM    977  CA  ALA A  62       7.348  13.527 -12.282  1.00  0.00      AP1  C
ATOM    978  HA  ALA A  62       8.426  13.546 -12.219  1.00  0.00      AP1  H
ATOM    979  CB  ALA A  62       6.756  12.380 -11.421  1.00  0.00      AP1  C
ATOM    980  HB1 ALA A  62       7.335  11.433 -11.371  1.00  0.00      AP1  H
ATOM    981  HB2 ALA A  62       6.786  12.601 -10.332  1.00  0.00      AP1  H
ATOM    982  HB3 ALA A  62       5.688  12.127 -11.594  1.00  0.00      AP1  H
ATOM    983  C   ALA A  62       7.069  13.430 -13.775  1.00  0.00      AP1  C
ATOM    984  O   ALA A  62       7.836  12.974 -14.594  1.00  0.00      AP1  O
ATOM    985  N   ASP A  63       5.862  13.747 -14.252  1.00  0.00      AP1  N
ATOM    986  HN  ASP A  63       5.148  13.997 -13.603  1.00  0.00      AP1   
ATOM    987  CA  ASP A  63       5.541  13.708 -15.675  1.00  0.00      AP1  C
ATOM    988  HA  ASP A  63       5.932  12.771 -16.045  1.00  0.00      AP1  H
ATOM    989  CB  ASP A  63       4.026  13.767 -16.005  1.00  0.00      AP1  C
ATOM    990  HB1 ASP A  63       3.745  14.172 -17.001  1.00  0.00      AP1   
ATOM    991  HB2 ASP A  63       3.630  14.553 -15.327  1.00  0.00      AP1  H
ATOM    992  CG  ASP A  63       3.245  12.514 -15.837  1.00  0.00      AP1  C
ATOM    993  OD1 ASP A  63       3.880  11.441 -16.126  1.00  0.00      AP1  O
ATOM    994  OD2 ASP A  63       2.028  12.601 -15.644  1.00  0.00      AP1  O
ATOM    995  C   ASP A  63       6.273  14.857 -16.477  1.00  0.00      AP1  C
ATOM    996  O   ASP A  63       6.907  14.621 -17.515  1.00  0.00      AP1  O
ATOM    997  N   LYS A  64       6.054  16.133 -16.005  1.00  0.00      AP1  N
ATOM    998  HN  LYS A  64       5.541  16.236 -15.155  1.00  0.00      AP1   
ATOM    999  CA  LYS A  64       6.509  17.389 -16.604  1.00  0.00      AP1  C
ATOM   1000  HA  LYS A  64       6.206  17.418 -17.641  1.00  0.00      AP1  H
ATOM   1001  CB  LYS A  64       5.958  18.679 -15.941  1.00  0.00      AP1  C
ATOM   1002  HB1 LYS A  64       6.524  19.604 -16.179  1.00  0.00      AP1   
ATOM   1003  HB2 LYS A  64       5.983  18.438 -14.856  1.00  0.00      AP1  H
ATOM   1004  CG  LYS A  64       4.477  18.969 -16.071  1.00  0.00      AP1  C
ATOM   1005  HG1 LYS A  64       4.125  19.636 -15.255  1.00  0.00      AP1   
ATOM   1006  HG2 LYS A  64       3.896  18.022 -16.036  1.00  0.00      AP1  H
ATOM   1007  CD  LYS A  64       4.125  19.609 -17.418  1.00  0.00      AP1  C
ATOM   1008  HD1 LYS A  64       3.026  19.706 -17.542  1.00  0.00      AP1   
ATOM   1009  HD2 LYS A  64       4.403  18.977 -18.289  1.00  0.00      AP1  H
ATOM   1010  CE  LYS A  64       4.737  21.064 -17.605  1.00  0.00      AP1  C
ATOM   1011  HE1 LYS A  64       5.824  20.992 -17.821  1.00  0.00      AP1   
ATOM   1012  HE2 LYS A  64       4.704  21.697 -16.693  1.00  0.00      AP1  H
ATOM   1013  NZ  LYS A  64       4.031  21.726 -18.708  1.00  0.00      AP1  N
ATOM   1014  HZ1 LYS A  64       3.049  21.830 -18.380  1.00  0.00      AP1  H
ATOM   1015  HZ2 LYS A  64       4.350  22.651 -19.060  1.00  0.00      AP1  H
ATOM   1016  HZ3 LYS A  64       4.015  21.045 -19.494  1.00  0.00      AP1  H
ATOM   1017  C   LYS A  64       8.019  17.608 -16.673  1.00  0.00      AP1  C
ATOM   1018  O   LYS A  64       8.492  18.055 -17.701  1.00  0.00      AP1  O
ATOM   1019  N   LEU A  65       8.782  17.282 -15.631  1.00  0.00      AP1  N
ATOM   1020  HN  LEU A  65       8.408  16.766 -14.864  1.00  0.00      AP1   
ATOM   1021  CA  LEU A  65      10.209  17.500 -15.480  1.00  0.00      AP1  C
ATOM   1022  HA  LEU A  65      10.463  18.081 -16.354  1.00  0.00      AP1  H
ATOM   1023  CB  LEU A  65      10.398  18.395 -14.236  1.00  0.00      AP1  C
ATOM   1024  HB1 LEU A  65       9.981  17.908 -13.328  1.00  0.00      AP1   
ATOM   1025  HB2 LEU A  65       9.706  19.262 -14.297  1.00  0.00      AP1  H
ATOM   1026  CG  LEU A  65      11.819  18.965 -14.028  1.00  0.00      AP1  C
ATOM   1027  HG  LEU A  65      12.329  18.010 -13.774  1.00  0.00      AP1  H
ATOM   1028  CD1 LEU A  65      12.527  19.464 -15.262  1.00  0.00      AP1  C
ATOM   1029 HD11 LEU A  65      13.548  19.874 -15.113  1.00  0.00      AP1  H
ATOM   1030 HD12 LEU A  65      12.385  18.792 -16.136  1.00  0.00      AP1  H
ATOM   1031 HD13 LEU A  65      11.878  20.310 -15.575  1.00  0.00      AP1  H
ATOM   1032  CD2 LEU A  65      11.827  19.995 -12.936  1.00  0.00      AP1  C
ATOM   1033 HD21 LEU A  65      11.363  20.940 -13.292  1.00  0.00      AP1  H
ATOM   1034 HD22 LEU A  65      11.351  19.644 -11.996  1.00  0.00      AP1  H
ATOM   1035 HD23 LEU A  65      12.919  20.156 -12.810  1.00  0.00      AP1  H
ATOM   1036  C   LEU A  65      11.014  16.242 -15.533  1.00  0.00      AP1  C
ATOM   1037  O   LEU A  65      12.226  16.237 -15.578  1.00  0.00      AP1  O
ATOM   1038  N   GLY A  66      10.343  15.131 -15.569  1.00  0.00      AP1  N
ATOM   1039  HN  GLY A  66       9.358  15.254 -15.475  1.00  0.00      AP1   
ATOM   1040  CA  GLY A  66      10.820  13.885 -15.960  1.00  0.00      AP1  C
ATOM   1041  HA1 GLY A  66      11.773  13.961 -16.462  1.00  0.00      AP1   
ATOM   1042  HA2 GLY A  66      10.076  13.447 -16.609  1.00  0.00      AP1  H
ATOM   1043  C   GLY A  66      10.863  12.911 -14.761  1.00  0.00      AP1  C
ATOM   1044  O   GLY A  66      11.364  13.152 -13.673  1.00  0.00      AP1  O
ATOM   1045  N   LYS A  67      10.383  11.670 -14.931  1.00  0.00      AP1  N
ATOM   1046  HN  LYS A  67       9.803  11.439 -15.709  1.00  0.00      AP1   
ATOM   1047  CA  LYS A  67      10.656  10.602 -13.911  1.00  0.00      AP1  C
ATOM   1048  HA  LYS A  67      10.181  11.008 -13.030  1.00  0.00      AP1  H
ATOM   1049  CB  LYS A  67       9.760   9.335 -14.171  1.00  0.00      AP1  C
ATOM   1050  HB1 LYS A  67       9.922   8.719 -13.260  1.00  0.00      AP1   
ATOM   1051  HB2 LYS A  67      10.066   8.768 -15.076  1.00  0.00      AP1  H
ATOM   1052  CG  LYS A  67       8.286   9.527 -14.355  1.00  0.00      AP1  C
ATOM   1053  HG1 LYS A  67       7.769  10.319 -13.772  1.00  0.00      AP1   
ATOM   1054  HG2 LYS A  67       7.901   8.545 -14.007  1.00  0.00      AP1  H
ATOM   1055  CD  LYS A  67       7.768   9.698 -15.773  1.00  0.00      AP1  C
ATOM   1056  HD1 LYS A  67       8.079   8.819 -16.377  1.00  0.00      AP1   
ATOM   1057  HD2 LYS A  67       8.192  10.562 -16.329  1.00  0.00      AP1  H
ATOM   1058  CE  LYS A  67       6.251   9.596 -15.827  1.00  0.00      AP1  C
ATOM   1059  HE1 LYS A  67       5.740  10.278 -15.113  1.00  0.00      AP1   
ATOM   1060  HE2 LYS A  67       5.998   8.588 -15.433  1.00  0.00      AP1  H
ATOM   1061  NZ  LYS A  67       5.813   9.897 -17.169  1.00  0.00      AP1  N
ATOM   1062  HZ1 LYS A  67       4.982  10.518 -17.101  1.00  0.00      AP1  H
ATOM   1063  HZ2 LYS A  67       6.507  10.527 -17.621  1.00  0.00      AP1  H
ATOM   1064  HZ3 LYS A  67       5.718   8.975 -17.641  1.00  0.00      AP1  H
ATOM   1065  C   LYS A  67      11.988  10.287 -13.404  1.00  0.00      AP1  C
ATOM   1066  O   LYS A  67      12.084  10.148 -12.203  1.00  0.00      AP1  O
ATOM   1067  N   LYS A  68      13.062  10.284 -14.272  1.00  0.00      AP1  N
ATOM   1068  HN  LYS A  68      13.076  10.354 -15.266  1.00  0.00      AP1   
ATOM   1069  CA  LYS A  68      14.382  10.044 -13.667  1.00  0.00      AP1  C
ATOM   1070  HA  LYS A  68      14.346   9.105 -13.134  1.00  0.00      AP1  H
ATOM   1071  CB  LYS A  68      15.491   9.746 -14.744  1.00  0.00      AP1  C
ATOM   1072  HB1 LYS A  68      15.256  10.377 -15.628  1.00  0.00      AP1   
ATOM   1073  HB2 LYS A  68      15.427   8.682 -15.057  1.00  0.00      AP1  H
ATOM   1074  CG  LYS A  68      16.962  10.038 -14.432  1.00  0.00      AP1  C
ATOM   1075  HG1 LYS A  68      17.242   9.557 -13.470  1.00  0.00      AP1   
ATOM   1076  HG2 LYS A  68      17.120  11.120 -14.234  1.00  0.00      AP1  H
ATOM   1077  CD  LYS A  68      17.948   9.529 -15.546  1.00  0.00      AP1  C
ATOM   1078  HD1 LYS A  68      17.852   9.893 -16.591  1.00  0.00      AP1   
ATOM   1079  HD2 LYS A  68      17.580   8.481 -15.515  1.00  0.00      AP1  H
ATOM   1080  CE  LYS A  68      19.470   9.557 -15.137  1.00  0.00      AP1  C
ATOM   1081  HE1 LYS A  68      19.550   9.045 -14.154  1.00  0.00      AP1   
ATOM   1082  HE2 LYS A  68      19.777  10.622 -15.058  1.00  0.00      AP1  H
ATOM   1083  NZ  LYS A  68      20.315   8.914 -16.167  1.00  0.00      AP1  N
ATOM   1084  HZ1 LYS A  68      21.282   8.701 -15.848  1.00  0.00      AP1  H
ATOM   1085  HZ2 LYS A  68      19.872   8.020 -16.459  1.00  0.00      AP1  H
ATOM   1086  HZ3 LYS A  68      20.368   9.420 -17.074  1.00  0.00      AP1  H
ATOM   1087  C   LYS A  68      14.852  11.086 -12.621  1.00  0.00      AP1  C
ATOM   1088  O   LYS A  68      15.430  10.823 -11.576  1.00  0.00      AP1  O
ATOM   1089  N   LEU A  69      14.750  12.399 -12.907  1.00  0.00      AP1  N
ATOM   1090  HN  LEU A  69      14.468  12.673 -13.823  1.00  0.00      AP1   
ATOM   1091  CA  LEU A  69      15.258  13.553 -12.068  1.00  0.00      AP1  C
ATOM   1092  HA  LEU A  69      16.276  13.332 -11.786  1.00  0.00      AP1  H
ATOM   1093  CB  LEU A  69      15.273  14.923 -12.772  1.00  0.00      AP1  C
ATOM   1094  HB1 LEU A  69      14.274  15.195 -13.175  1.00  0.00      AP1   
ATOM   1095  HB2 LEU A  69      15.930  14.741 -13.649  1.00  0.00      AP1  H
ATOM   1096  CG  LEU A  69      15.774  16.097 -11.950  1.00  0.00      AP1  C
ATOM   1097  HG  LEU A  69      15.285  16.080 -10.952  1.00  0.00      AP1  H
ATOM   1098  CD1 LEU A  69      17.253  16.039 -11.527  1.00  0.00      AP1  C
ATOM   1099 HD11 LEU A  69      17.995  16.089 -12.352  1.00  0.00      AP1  H
ATOM   1100 HD12 LEU A  69      17.480  16.951 -10.935  1.00  0.00      AP1  H
ATOM   1101 HD13 LEU A  69      17.418  15.084 -10.983  1.00  0.00      AP1  H
ATOM   1102  CD2 LEU A  69      15.464  17.344 -12.779  1.00  0.00      AP1  C
ATOM   1103 HD21 LEU A  69      14.503  17.231 -13.325  1.00  0.00      AP1  H
ATOM   1104 HD22 LEU A  69      15.475  18.284 -12.187  1.00  0.00      AP1  H
ATOM   1105 HD23 LEU A  69      16.174  17.443 -13.628  1.00  0.00      AP1  H
ATOM   1106  C   LEU A  69      14.426  13.667 -10.810  1.00  0.00      AP1  C
ATOM   1107  O   LEU A  69      14.869  13.809  -9.685  1.00  0.00      AP1  O
ATOM   1108  N   ILE A  70      13.108  13.573 -10.843  1.00  0.00      AP1  N
ATOM   1109  HN  ILE A  70      12.583  13.471 -11.685  1.00  0.00      AP1   
ATOM   1110  CA  ILE A  70      12.255  13.651  -9.620  1.00  0.00      AP1  C
ATOM   1111  HA  ILE A  70      12.567  14.491  -9.018  1.00  0.00      AP1  H
ATOM   1112  CB  ILE A  70      10.789  13.888 -10.068  1.00  0.00      AP1  C
ATOM   1113  HB  ILE A  70      10.544  13.104 -10.816  1.00  0.00      AP1  H
ATOM   1114  CG2 ILE A  70       9.802  13.989  -8.857  1.00  0.00      AP1  C
ATOM   1115 HG21 ILE A  70      10.068  14.865  -8.226  1.00  0.00      AP1  H
ATOM   1116 HG22 ILE A  70       8.812  14.101  -9.348  1.00  0.00      AP1  H
ATOM   1117 HG23 ILE A  70       9.928  13.035  -8.301  1.00  0.00      AP1  H
ATOM   1118  CG1 ILE A  70      10.727  15.271 -10.818  1.00  0.00      AP1  C
ATOM   1119 HG11 ILE A  70       9.686  15.567 -11.069  1.00  0.00      AP1   
ATOM   1120 HG12 ILE A  70      11.077  15.291 -11.872  1.00  0.00      AP1  H
ATOM   1121  CD  ILE A  70      11.402  16.472 -10.051  1.00  0.00      AP1  C
ATOM   1122  HD1 ILE A  70      12.495  16.437 -10.247  1.00  0.00      AP1   
ATOM   1123  HD2 ILE A  70      10.999  17.419 -10.469  1.00  0.00      AP1   
ATOM   1124  HD3 ILE A  70      11.381  16.460  -8.940  1.00  0.00      AP1   
ATOM   1125  C   ILE A  70      12.391  12.383  -8.767  1.00  0.00      AP1  C
ATOM   1126  O   ILE A  70      12.252  12.303  -7.531  1.00  0.00      AP1  O
ATOM   1127  N   ILE A  71      12.737  11.231  -9.411  1.00  0.00      AP1  N
ATOM   1128  HN  ILE A  71      12.874  11.116 -10.392  1.00  0.00      AP1   
ATOM   1129  CA  ILE A  71      13.133  10.045  -8.706  1.00  0.00      AP1  C
ATOM   1130  HA  ILE A  71      12.460   9.944  -7.867  1.00  0.00      AP1  H
ATOM   1131  CB  ILE A  71      13.176   8.715  -9.476  1.00  0.00      AP1  C
ATOM   1132  HB  ILE A  71      13.693   9.094 -10.384  1.00  0.00      AP1  H
ATOM   1133  CG2 ILE A  71      14.083   7.714  -8.687  1.00  0.00      AP1  C
ATOM   1134 HG21 ILE A  71      13.723   6.678  -8.865  1.00  0.00      AP1  H
ATOM   1135 HG22 ILE A  71      15.114   7.923  -9.046  1.00  0.00      AP1  H
ATOM   1136 HG23 ILE A  71      14.056   7.737  -7.577  1.00  0.00      AP1  H
ATOM   1137  CG1 ILE A  71      11.866   8.158  -9.963  1.00  0.00      AP1  C
ATOM   1138 HG11 ILE A  71      11.182   8.965 -10.302  1.00  0.00      AP1   
ATOM   1139 HG12 ILE A  71      11.250   7.807  -9.108  1.00  0.00      AP1  H
ATOM   1140  CD  ILE A  71      11.766   7.193 -11.095  1.00  0.00      AP1  C
ATOM   1141  HD1 ILE A  71      10.722   7.030 -11.437  1.00  0.00      AP1   
ATOM   1142  HD2 ILE A  71      12.440   7.541 -11.906  1.00  0.00      AP1   
ATOM   1143  HD3 ILE A  71      12.055   6.161 -10.799  1.00  0.00      AP1   
ATOM   1144  C   ILE A  71      14.459  10.457  -7.989  1.00  0.00      AP1  C
ATOM   1145  O   ILE A  71      14.508  10.464  -6.779  1.00  0.00      AP1  O
ATOM   1146  N   CYS A  72      15.499  10.932  -8.691  1.00  0.00      AP1  N
ATOM   1147  HN  CYS A  72      15.303  11.112  -9.652  1.00  0.00      AP1   
ATOM   1148  CA  CYS A  72      16.744  11.245  -8.105  1.00  0.00      AP1  C
ATOM   1149  HA  CYS A  72      17.088  10.332  -7.641  1.00  0.00      AP1  H
ATOM   1150  CB  CYS A  72      17.735  11.712  -9.216  1.00  0.00      AP1  C
ATOM   1151  HB1 CYS A  72      18.509  12.313  -8.692  1.00  0.00      AP1   
ATOM   1152  HB2 CYS A  72      17.327  12.361 -10.021  1.00  0.00      AP1  H
ATOM   1153  SG  CYS A  72      18.608  10.424 -10.108  1.00  0.00      AP1  S
ATOM   1154  HG1 CYS A  72      17.459  10.053 -10.655  1.00  0.00      AP1   
ATOM   1155  C   CYS A  72      16.598  12.308  -6.979  1.00  0.00      AP1  C
ATOM   1156  O   CYS A  72      17.121  12.033  -5.874  1.00  0.00      AP1  O
ATOM   1157  N   ILE A  73      15.891  13.458  -7.248  1.00  0.00      AP1  N
ATOM   1158  HN  ILE A  73      15.410  13.505  -8.120  1.00  0.00      AP1   
ATOM   1159  CA  ILE A  73      15.755  14.486  -6.203  1.00  0.00      AP1  C
ATOM   1160  HA  ILE A  73      16.727  14.732  -5.803  1.00  0.00      AP1  H
ATOM   1161  CB  ILE A  73      15.131  15.723  -6.771  1.00  0.00      AP1  C
ATOM   1162  HB  ILE A  73      14.296  15.384  -7.421  1.00  0.00      AP1  H
ATOM   1163  CG2 ILE A  73      14.683  16.708  -5.661  1.00  0.00      AP1  C
ATOM   1164 HG21 ILE A  73      14.390  17.706  -6.049  1.00  0.00      AP1  H
ATOM   1165 HG22 ILE A  73      13.753  16.273  -5.236  1.00  0.00      AP1  H
ATOM   1166 HG23 ILE A  73      15.494  16.872  -4.919  1.00  0.00      AP1  H
ATOM   1167  CG1 ILE A  73      16.154  16.418  -7.729  1.00  0.00      AP1  C
ATOM   1168 HG11 ILE A  73      16.525  15.812  -8.583  1.00  0.00      AP1   
ATOM   1169 HG12 ILE A  73      17.064  16.801  -7.219  1.00  0.00      AP1  H
ATOM   1170  CD  ILE A  73      15.508  17.654  -8.452  1.00  0.00      AP1  C
ATOM   1171  HD1 ILE A  73      16.264  18.036  -9.172  1.00  0.00      AP1   
ATOM   1172  HD2 ILE A  73      14.612  17.359  -9.039  1.00  0.00      AP1   
ATOM   1173  HD3 ILE A  73      15.238  18.510  -7.797  1.00  0.00      AP1   
ATOM   1174  C   ILE A  73      15.010  14.016  -4.971  1.00  0.00      AP1  C
ATOM   1175  O   ILE A  73      15.365  14.447  -3.876  1.00  0.00      AP1  O
ATOM   1176  N   GLY A  74      14.012  13.141  -5.180  1.00  0.00      AP1  N
ATOM   1177  HN  GLY A  74      13.957  12.684  -6.065  1.00  0.00      AP1   
ATOM   1178  CA  GLY A  74      13.168  12.556  -4.207  1.00  0.00      AP1  C
ATOM   1179  HA1 GLY A  74      12.492  11.937  -4.778  1.00  0.00      AP1   
ATOM   1180  HA2 GLY A  74      12.626  13.328  -3.681  1.00  0.00      AP1  H
ATOM   1181  C   GLY A  74      13.813  11.631  -3.248  1.00  0.00      AP1  C
ATOM   1182  O   GLY A  74      13.508  11.601  -2.062  1.00  0.00      AP1  O
ATOM   1183  N   LEU A  75      14.801  10.801  -3.763  1.00  0.00      AP1  N
ATOM   1184  HN  LEU A  75      15.022  10.925  -4.728  1.00  0.00      AP1   
ATOM   1185  CA  LEU A  75      15.668   9.885  -2.982  1.00  0.00      AP1  C
ATOM   1186  HA  LEU A  75      14.937   9.298  -2.447  1.00  0.00      AP1  H
ATOM   1187  CB  LEU A  75      16.503   8.933  -3.918  1.00  0.00      AP1  C
ATOM   1188  HB1 LEU A  75      17.323   8.427  -3.365  1.00  0.00      AP1   
ATOM   1189  HB2 LEU A  75      16.929   9.632  -4.669  1.00  0.00      AP1  H
ATOM   1190  CG  LEU A  75      15.480   7.957  -4.534  1.00  0.00      AP1  C
ATOM   1191  HG  LEU A  75      14.572   8.429  -4.967  1.00  0.00      AP1  H
ATOM   1192  CD1 LEU A  75      16.094   7.275  -5.781  1.00  0.00      AP1  C
ATOM   1193 HD11 LEU A  75      16.313   7.889  -6.681  1.00  0.00      AP1  H
ATOM   1194 HD12 LEU A  75      17.060   6.795  -5.515  1.00  0.00      AP1  H
ATOM   1195 HD13 LEU A  75      15.366   6.542  -6.190  1.00  0.00      AP1  H
ATOM   1196  CD2 LEU A  75      15.152   6.832  -3.527  1.00  0.00      AP1  C
ATOM   1197 HD21 LEU A  75      16.065   6.300  -3.183  1.00  0.00      AP1  H
ATOM   1198 HD22 LEU A  75      14.511   7.235  -2.714  1.00  0.00      AP1  H
ATOM   1199 HD23 LEU A  75      14.537   6.017  -3.964  1.00  0.00      AP1  H
ATOM   1200  C   LEU A  75      16.563  10.623  -1.994  1.00  0.00      AP1  C
ATOM   1201  O   LEU A  75      16.797  10.174  -0.848  1.00  0.00      AP1  O
ATOM   1202  N   ILE A  76      17.197  11.769  -2.444  1.00  0.00      AP1  N
ATOM   1203  HN  ILE A  76      17.130  12.021  -3.407  1.00  0.00      AP1   
ATOM   1204  CA  ILE A  76      18.110  12.502  -1.536  1.00  0.00      AP1  C
ATOM   1205  HA  ILE A  76      18.797  11.790  -1.103  1.00  0.00      AP1  H
ATOM   1206  CB  ILE A  76      18.862  13.573  -2.283  1.00  0.00      AP1  C
ATOM   1207  HB  ILE A  76      18.101  14.197  -2.800  1.00  0.00      AP1  H
ATOM   1208  CG2 ILE A  76      19.711  14.493  -1.355  1.00  0.00      AP1  C
ATOM   1209 HG21 ILE A  76      19.052  15.053  -0.657  1.00  0.00      AP1  H
ATOM   1210 HG22 ILE A  76      20.478  13.856  -0.864  1.00  0.00      AP1  H
ATOM   1211 HG23 ILE A  76      20.217  15.266  -1.972  1.00  0.00      AP1  H
ATOM   1212  CG1 ILE A  76      19.774  12.978  -3.358  1.00  0.00      AP1  C
ATOM   1213 HG11 ILE A  76      20.419  13.810  -3.712  1.00  0.00      AP1   
ATOM   1214 HG12 ILE A  76      19.252  12.624  -4.273  1.00  0.00      AP1  H
ATOM   1215  CD  ILE A  76      20.739  11.786  -2.958  1.00  0.00      AP1  C
ATOM   1216  HD1 ILE A  76      20.223  10.803  -2.989  1.00  0.00      AP1   
ATOM   1217  HD2 ILE A  76      21.612  11.722  -3.643  1.00  0.00      AP1   
ATOM   1218  HD3 ILE A  76      21.074  11.909  -1.906  1.00  0.00      AP1   
ATOM   1219  C   ILE A  76      17.271  13.146  -0.423  1.00  0.00      AP1  C
ATOM   1220  O   ILE A  76      17.736  13.136   0.742  1.00  0.00      AP1  O
ATOM   1221  N   LEU A  77      15.997  13.595  -0.782  1.00  0.00      AP1  N
ATOM   1222  HN  LEU A  77      15.674  13.551  -1.725  1.00  0.00      AP1   
ATOM   1223  CA  LEU A  77      15.041  13.966   0.174  1.00  0.00      AP1  C
ATOM   1224  HA  LEU A  77      15.539  14.661   0.833  1.00  0.00      AP1  H
ATOM   1225  CB  LEU A  77      13.707  14.650  -0.395  1.00  0.00      AP1  C
ATOM   1226  HB1 LEU A  77      12.964  14.717   0.428  1.00  0.00      AP1   
ATOM   1227  HB2 LEU A  77      13.259  13.981  -1.161  1.00  0.00      AP1  H
ATOM   1228  CG  LEU A  77      14.129  16.015  -1.053  1.00  0.00      AP1  C
ATOM   1229  HG  LEU A  77      14.929  15.821  -1.799  1.00  0.00      AP1  H
ATOM   1230  CD1 LEU A  77      12.907  16.492  -1.783  1.00  0.00      AP1  C
ATOM   1231 HD11 LEU A  77      13.247  17.474  -2.176  1.00  0.00      AP1  H
ATOM   1232 HD12 LEU A  77      12.669  15.931  -2.711  1.00  0.00      AP1  H
ATOM   1233 HD13 LEU A  77      12.102  16.744  -1.060  1.00  0.00      AP1  H
ATOM   1234  CD2 LEU A  77      14.416  17.146  -0.057  1.00  0.00      AP1  C
ATOM   1235 HD21 LEU A  77      13.474  17.288   0.515  1.00  0.00      AP1  H
ATOM   1236 HD22 LEU A  77      15.131  16.865   0.745  1.00  0.00      AP1  H
ATOM   1237 HD23 LEU A  77      14.773  17.962  -0.721  1.00  0.00      AP1  H
ATOM   1238  C   LEU A  77      14.483  12.914   1.170  1.00  0.00      AP1  C
ATOM   1239  O   LEU A  77      14.364  13.168   2.359  1.00  0.00      AP1  O
ATOM   1240  N   PHE A  78      14.255  11.701   0.645  1.00  0.00      AP1  N
ATOM   1241  HN  PHE A  78      14.408  11.575  -0.332  1.00  0.00      AP1   
ATOM   1242  CA  PHE A  78      13.931  10.615   1.517  1.00  0.00      AP1  C
ATOM   1243  HA  PHE A  78      13.066  10.875   2.109  1.00  0.00      AP1  H
ATOM   1244  CB  PHE A  78      13.625   9.385   0.604  1.00  0.00      AP1  C
ATOM   1245  HB1 PHE A  78      14.328   9.343  -0.255  1.00  0.00      AP1   
ATOM   1246  HB2 PHE A  78      12.597   9.514   0.204  1.00  0.00      AP1  H
ATOM   1247  CG  PHE A  78      13.671   8.066   1.204  1.00  0.00      AP1  C
ATOM   1248  CD1 PHE A  78      12.436   7.483   1.712  1.00  0.00      AP1  C
ATOM   1249  HD1 PHE A  78      11.578   8.130   1.604  1.00  0.00      AP1  H
ATOM   1250  CE1 PHE A  78      12.433   6.222   2.343  1.00  0.00      AP1  C
ATOM   1251  HE1 PHE A  78      11.455   5.854   2.616  1.00  0.00      AP1  H
ATOM   1252  CZ  PHE A  78      13.651   5.516   2.317  1.00  0.00      AP1  C
ATOM   1253  HZ  PHE A  78      13.604   4.477   2.607  1.00  0.00      AP1  H
ATOM   1254  CD2 PHE A  78      14.862   7.355   1.270  1.00  0.00      AP1  C
ATOM   1255  HD2 PHE A  78      15.811   7.698   0.884  1.00  0.00      AP1  H
ATOM   1256  CE2 PHE A  78      14.857   6.059   1.853  1.00  0.00      AP1  C
ATOM   1257  HE2 PHE A  78      15.796   5.525   1.862  1.00  0.00      AP1  H
ATOM   1258  C   PHE A  78      15.029  10.355   2.542  1.00  0.00      AP1  C
ATOM   1259  O   PHE A  78      14.803  10.150   3.725  1.00  0.00      AP1  O
ATOM   1260  N   SER A  79      16.289  10.428   2.084  1.00  0.00      AP1  N
ATOM   1261  HN  SER A  79      16.393  10.635   1.114  1.00  0.00      AP1   
ATOM   1262  CA  SER A  79      17.404  10.148   3.026  1.00  0.00      AP1  C
ATOM   1263  HA  SER A  79      17.245   9.206   3.531  1.00  0.00      AP1  H
ATOM   1264  CB  SER A  79      18.708   9.893   2.235  1.00  0.00      AP1  C
ATOM   1265  HB1 SER A  79      19.467   9.650   3.010  1.00  0.00      AP1   
ATOM   1266  HB2 SER A  79      18.968  10.889   1.818  1.00  0.00      AP1  H
ATOM   1267  OG  SER A  79      18.377   8.881   1.330  1.00  0.00      AP1  O
ATOM   1268  HG1 SER A  79      17.814   9.259   0.650  1.00  0.00      AP1  H
ATOM   1269  C   SER A  79      17.563  11.244   4.011  1.00  0.00      AP1  C
ATOM   1270  O   SER A  79      17.802  10.945   5.147  1.00  0.00      AP1  O
ATOM   1271  N   VAL A  80      17.533  12.572   3.661  1.00  0.00      AP1  N
ATOM   1272  HN  VAL A  80      17.236  12.811   2.740  1.00  0.00      AP1   
ATOM   1273  CA  VAL A  80      17.720  13.753   4.499  1.00  0.00      AP1  C
ATOM   1274  HA  VAL A  80      18.670  13.707   5.011  1.00  0.00      AP1  H
ATOM   1275  CB  VAL A  80      17.651  15.031   3.681  1.00  0.00      AP1  C
ATOM   1276  HB  VAL A  80      16.836  14.994   2.927  1.00  0.00      AP1  H
ATOM   1277  CG1 VAL A  80      17.345  16.269   4.525  1.00  0.00      AP1  C
ATOM   1278 HG11 VAL A  80      18.255  16.400   5.149  1.00  0.00      AP1  H
ATOM   1279 HG12 VAL A  80      17.299  17.189   3.904  1.00  0.00      AP1  H
ATOM   1280 HG13 VAL A  80      16.446  16.215   5.176  1.00  0.00      AP1  H
ATOM   1281  CG2 VAL A  80      18.975  15.302   3.018  1.00  0.00      AP1  C
ATOM   1282 HG21 VAL A  80      19.847  15.331   3.706  1.00  0.00      AP1  H
ATOM   1283 HG22 VAL A  80      19.208  14.528   2.256  1.00  0.00      AP1  H
ATOM   1284 HG23 VAL A  80      18.994  16.294   2.520  1.00  0.00      AP1  H
ATOM   1285  C   VAL A  80      16.670  13.607   5.669  1.00  0.00      AP1  C
ATOM   1286  O   VAL A  80      16.986  13.818   6.823  1.00  0.00      AP1  O
ATOM   1287  N   SER A  81      15.460  13.246   5.243  1.00  0.00      AP1  N
ATOM   1288  HN  SER A  81      15.212  13.149   4.282  1.00  0.00      AP1   
ATOM   1289  CA  SER A  81      14.252  13.147   6.007  1.00  0.00      AP1  C
ATOM   1290  HA  SER A  81      14.077  14.006   6.637  1.00  0.00      AP1  H
ATOM   1291  CB  SER A  81      12.898  12.799   5.257  1.00  0.00      AP1  C
ATOM   1292  HB1 SER A  81      12.123  12.773   6.053  1.00  0.00      AP1   
ATOM   1293  HB2 SER A  81      12.986  11.788   4.806  1.00  0.00      AP1  H
ATOM   1294  OG  SER A  81      12.573  13.817   4.230  1.00  0.00      AP1  O
ATOM   1295  HG1 SER A  81      13.079  13.599   3.444  1.00  0.00      AP1  H
ATOM   1296  C   SER A  81      14.493  12.022   7.016  1.00  0.00      AP1  C
ATOM   1297  O   SER A  81      14.299  12.223   8.197  1.00  0.00      AP1  O
ATOM   1298  N   GLU A  82      15.026  10.893   6.545  1.00  0.00      AP1  N
ATOM   1299  HN  GLU A  82      14.993  10.660   5.577  1.00  0.00      AP1   
ATOM   1300  CA  GLU A  82      15.403   9.858   7.568  1.00  0.00      AP1  C
ATOM   1301  HA  GLU A  82      14.546   9.703   8.207  1.00  0.00      AP1  H
ATOM   1302  CB  GLU A  82      15.734   8.499   6.866  1.00  0.00      AP1  C
ATOM   1303  HB1 GLU A  82      15.978   7.814   7.706  1.00  0.00      AP1   
ATOM   1304  HB2 GLU A  82      16.628   8.532   6.208  1.00  0.00      AP1  H
ATOM   1305  CG  GLU A  82      14.551   7.863   6.092  1.00  0.00      AP1  C
ATOM   1306  HG1 GLU A  82      14.820   6.863   5.689  1.00  0.00      AP1   
ATOM   1307  HG2 GLU A  82      14.230   8.435   5.196  1.00  0.00      AP1  H
ATOM   1308  CD  GLU A  82      13.335   7.510   6.930  1.00  0.00      AP1  C
ATOM   1309  OE1 GLU A  82      13.495   6.845   7.979  1.00  0.00      AP1  O
ATOM   1310  OE2 GLU A  82      12.167   7.843   6.693  1.00  0.00      AP1  O
ATOM   1311  C   GLU A  82      16.536  10.220   8.453  1.00  0.00      AP1  C
ATOM   1312  O   GLU A  82      16.395  10.063   9.653  1.00  0.00      AP1  O
ATOM   1313  N   PHE A  83      17.627  10.812   7.921  1.00  0.00      AP1  N
ATOM   1314  HN  PHE A  83      17.653  10.776   6.925  1.00  0.00      AP1   
ATOM   1315  CA  PHE A  83      18.788  11.142   8.672  1.00  0.00      AP1  C
ATOM   1316  HA  PHE A  83      18.998  10.265   9.267  1.00  0.00      AP1  H
ATOM   1317  CB  PHE A  83      19.952  11.457   7.688  1.00  0.00      AP1  C
ATOM   1318  HB1 PHE A  83      20.732  11.917   8.331  1.00  0.00      AP1   
ATOM   1319  HB2 PHE A  83      19.539  12.213   6.987  1.00  0.00      AP1  H
ATOM   1320  CG  PHE A  83      20.482  10.212   7.017  1.00  0.00      AP1  C
ATOM   1321  CD1 PHE A  83      20.786  10.275   5.642  1.00  0.00      AP1  C
ATOM   1322  HD1 PHE A  83      20.664  11.227   5.147  1.00  0.00      AP1  H
ATOM   1323  CE1 PHE A  83      21.442   9.223   5.054  1.00  0.00      AP1  C
ATOM   1324  HE1 PHE A  83      21.858   9.379   4.069  1.00  0.00      AP1  H
ATOM   1325  CZ  PHE A  83      21.556   7.989   5.722  1.00  0.00      AP1  C
ATOM   1326  HZ  PHE A  83      22.112   7.164   5.303  1.00  0.00      AP1  H
ATOM   1327  CD2 PHE A  83      20.767   9.099   7.724  1.00  0.00      AP1  C
ATOM   1328  HD2 PHE A  83      20.656   9.124   8.798  1.00  0.00      AP1  H
ATOM   1329  CE2 PHE A  83      21.195   7.885   7.069  1.00  0.00      AP1  C
ATOM   1330  HE2 PHE A  83      21.384   6.950   7.575  1.00  0.00      AP1  H
ATOM   1331  C   PHE A  83      18.635  12.244   9.707  1.00  0.00      AP1  C
ATOM   1332  O   PHE A  83      18.961  12.107  10.871  1.00  0.00      AP1  O
ATOM   1333  N   MET A  84      17.909  13.332   9.323  1.00  0.00      AP1  N
ATOM   1334  HN  MET A  84      17.673  13.477   8.365  1.00  0.00      AP1   
ATOM   1335  CA  MET A  84      17.611  14.487  10.169  1.00  0.00      AP1  C
ATOM   1336  HA  MET A  84      18.543  14.788  10.625  1.00  0.00      AP1  H
ATOM   1337  CB  MET A  84      16.907  15.595   9.229  1.00  0.00      AP1  C
ATOM   1338  HB1 MET A  84      15.978  15.183   8.779  1.00  0.00      AP1   
ATOM   1339  HB2 MET A  84      17.671  15.907   8.486  1.00  0.00      AP1  H
ATOM   1340  CG  MET A  84      16.442  16.866   9.957  1.00  0.00      AP1  C
ATOM   1341  HG1 MET A  84      15.721  16.637  10.771  1.00  0.00      AP1   
ATOM   1342  HG2 MET A  84      15.970  17.550   9.220  1.00  0.00      AP1  H
ATOM   1343  SD  MET A  84      17.737  17.845  10.686  1.00  0.00      AP1  S
ATOM   1344  CE  MET A  84      18.676  18.547   9.329  1.00  0.00      AP1  C
ATOM   1345  HE1 MET A  84      18.219  19.497   8.980  1.00  0.00      AP1  H
ATOM   1346  HE2 MET A  84      19.701  18.821   9.660  1.00  0.00      AP1  H
ATOM   1347  HE3 MET A  84      18.826  17.838   8.487  1.00  0.00      AP1  H
ATOM   1348  C   MET A  84      16.625  14.037  11.303  1.00  0.00      AP1  C
ATOM   1349  O   MET A  84      16.699  14.437  12.432  1.00  0.00      AP1  O
ATOM   1350  N   PHE A  85      15.716  13.132  10.924  1.00  0.00      AP1  N
ATOM   1351  HN  PHE A  85      15.564  12.758  10.012  1.00  0.00      AP1   
ATOM   1352  CA  PHE A  85      14.941  12.459  11.942  1.00  0.00      AP1  C
ATOM   1353  HA  PHE A  85      14.461  13.218  12.542  1.00  0.00      AP1  H
ATOM   1354  CB  PHE A  85      13.739  11.691  11.227  1.00  0.00      AP1  C
ATOM   1355  HB1 PHE A  85      14.102  11.026  10.415  1.00  0.00      AP1   
ATOM   1356  HB2 PHE A  85      13.163  12.516  10.756  1.00  0.00      AP1  H
ATOM   1357  CG  PHE A  85      12.844  11.089  12.345  1.00  0.00      AP1  C
ATOM   1358  CD1 PHE A  85      11.694  11.803  12.785  1.00  0.00      AP1  C
ATOM   1359  HD1 PHE A  85      11.386  12.782  12.449  1.00  0.00      AP1  H
ATOM   1360  CE1 PHE A  85      10.947  11.213  13.814  1.00  0.00      AP1  C
ATOM   1361  HE1 PHE A  85      10.164  11.731  14.347  1.00  0.00      AP1  H
ATOM   1362  CZ  PHE A  85      11.183   9.991  14.357  1.00  0.00      AP1  C
ATOM   1363  HZ  PHE A  85      10.384   9.691  15.018  1.00  0.00      AP1  H
ATOM   1364  CD2 PHE A  85      13.108   9.819  12.938  1.00  0.00      AP1  C
ATOM   1365  HD2 PHE A  85      13.975   9.348  12.498  1.00  0.00      AP1  H
ATOM   1366  CE2 PHE A  85      12.272   9.216  13.872  1.00  0.00      AP1  C
ATOM   1367  HE2 PHE A  85      12.437   8.270  14.367  1.00  0.00      AP1  H
ATOM   1368  C   PHE A  85      15.664  11.632  12.984  1.00  0.00      AP1  C
ATOM   1369  O   PHE A  85      15.560  11.881  14.171  1.00  0.00      AP1  O
ATOM   1370  N   ALA A  86      16.653  10.843  12.404  1.00  0.00      AP1  N
ATOM   1371  HN  ALA A  86      16.758  10.853  11.412  1.00  0.00      AP1   
ATOM   1372  CA  ALA A  86      17.466  10.067  13.235  1.00  0.00      AP1  C
ATOM   1373  HA  ALA A  86      16.776   9.489  13.832  1.00  0.00      AP1  H
ATOM   1374  CB  ALA A  86      18.308   9.063  12.438  1.00  0.00      AP1  C
ATOM   1375  HB1 ALA A  86      18.974   9.619  11.744  1.00  0.00      AP1  H
ATOM   1376  HB2 ALA A  86      18.892   8.378  13.089  1.00  0.00      AP1  H
ATOM   1377  HB3 ALA A  86      17.673   8.477  11.740  1.00  0.00      AP1  H
ATOM   1378  C   ALA A  86      18.415  10.795  14.125  1.00  0.00      AP1  C
ATOM   1379  O   ALA A  86      18.543  10.488  15.296  1.00  0.00      AP1  O
ATOM   1380  N   VAL A  87      19.095  11.799  13.610  1.00  0.00      AP1  N
ATOM   1381  HN  VAL A  87      19.284  11.743  12.633  1.00  0.00      AP1   
ATOM   1382  CA  VAL A  87      20.073  12.633  14.401  1.00  0.00      AP1  C
ATOM   1383  HA  VAL A  87      20.536  12.019  15.160  1.00  0.00      AP1  H
ATOM   1384  CB  VAL A  87      20.960  13.311  13.369  1.00  0.00      AP1  C
ATOM   1385  HB  VAL A  87      20.378  13.926  12.650  1.00  0.00      AP1  H
ATOM   1386  CG1 VAL A  87      21.933  14.302  14.053  1.00  0.00      AP1  C
ATOM   1387 HG11 VAL A  87      22.370  13.825  14.957  1.00  0.00      AP1  H
ATOM   1388 HG12 VAL A  87      22.812  14.553  13.422  1.00  0.00      AP1  H
ATOM   1389 HG13 VAL A  87      21.357  15.225  14.277  1.00  0.00      AP1  H
ATOM   1390  CG2 VAL A  87      21.741  12.200  12.674  1.00  0.00      AP1  C
ATOM   1391 HG21 VAL A  87      22.158  11.493  13.422  1.00  0.00      AP1  H
ATOM   1392 HG22 VAL A  87      21.098  11.621  11.978  1.00  0.00      AP1  H
ATOM   1393 HG23 VAL A  87      22.714  12.506  12.232  1.00  0.00      AP1  H
ATOM   1394  C   VAL A  87      19.389  13.649  15.218  1.00  0.00      AP1  C
ATOM   1395  O   VAL A  87      20.026  14.045  16.190  1.00  0.00      AP1  O
ATOM   1396  N   GLY A  88      18.192  14.095  14.852  1.00  0.00      AP1  N
ATOM   1397  HN  GLY A  88      17.565  13.699  14.186  1.00  0.00      AP1   
ATOM   1398  CA  GLY A  88      17.580  15.231  15.500  1.00  0.00      AP1  C
ATOM   1399  HA1 GLY A  88      16.786  15.690  14.930  1.00  0.00      AP1   
ATOM   1400  HA2 GLY A  88      18.399  15.899  15.723  1.00  0.00      AP1  H
ATOM   1401  C   GLY A  88      17.041  14.949  16.868  1.00  0.00      AP1  C
ATOM   1402  O   GLY A  88      16.595  13.863  17.207  1.00  0.00      AP1  O
ATOM   1403  N   HSD A  89      16.949  16.009  17.744  1.00  0.00      AP1  N
ATOM   1404  HN  HSD A  89      17.219  16.946  17.536  1.00  0.00      AP1   
ATOM   1405  CA  HSD A  89      16.406  15.881  19.081  1.00  0.00      AP1  C
ATOM   1406  HA  HSD A  89      15.922  14.924  19.207  1.00  0.00      AP1  H
ATOM   1407  CB  HSD A  89      17.580  16.034  20.122  1.00  0.00      AP1  C
ATOM   1408  HB1 HSD A  89      17.204  16.356  21.117  1.00  0.00      AP1   
ATOM   1409  HB2 HSD A  89      18.110  16.957  19.806  1.00  0.00      AP1  H
ATOM   1410  ND1 HSD A  89      19.841  14.934  19.917  1.00  0.00      AP1  N
ATOM   1411  HD1 HSD A  89      20.191  15.424  19.119  1.00  0.00      AP1  H
ATOM   1412  CG  HSD A  89      18.538  14.836  20.314  1.00  0.00      AP1  C
ATOM   1413  CE1 HSD A  89      20.530  13.934  20.530  1.00  0.00      AP1  C
ATOM   1414  HE1 HSD A  89      21.611  13.804  20.500  1.00  0.00      AP1  H
ATOM   1415  NE2 HSD A  89      19.691  13.196  21.255  1.00  0.00      AP1  N
ATOM   1416  CD2 HSD A  89      18.439  13.781  21.120  1.00  0.00      AP1  C
ATOM   1417  HD2 HSD A  89      17.596  13.655  21.788  1.00  0.00      AP1  H
ATOM   1418  C   HSD A  89      15.316  16.946  19.497  1.00  0.00      AP1  C
ATOM   1419  O   HSD A  89      14.800  16.904  20.597  1.00  0.00      AP1  O
ATOM   1420  N   ASN A  90      15.024  17.906  18.664  1.00  0.00      AP1  N
ATOM   1421  HN  ASN A  90      15.554  17.852  17.821  1.00  0.00      AP1   
ATOM   1422  CA  ASN A  90      14.053  18.964  18.747  1.00  0.00      AP1  C
ATOM   1423  HA  ASN A  90      13.777  19.001  19.790  1.00  0.00      AP1  H
ATOM   1424  CB  ASN A  90      14.512  20.378  18.344  1.00  0.00      AP1  C
ATOM   1425  HB1 ASN A  90      13.694  21.037  18.704  1.00  0.00      AP1   
ATOM   1426  HB2 ASN A  90      14.638  20.603  17.264  1.00  0.00      AP1  H
ATOM   1427  CG  ASN A  90      15.871  20.740  18.959  1.00  0.00      AP1  C
ATOM   1428  OD1 ASN A  90      16.880  20.916  18.244  1.00  0.00      AP1  O
ATOM   1429  ND2 ASN A  90      15.961  20.662  20.325  1.00  0.00      AP1  N
ATOM   1430 HD21 ASN A  90      16.865  20.903  20.677  1.00  0.00      AP1  H
ATOM   1431 HD22 ASN A  90      15.156  20.669  20.919  1.00  0.00      AP1  H
ATOM   1432  C   ASN A  90      12.798  18.576  17.996  1.00  0.00      AP1  C
ATOM   1433  O   ASN A  90      12.841  18.298  16.815  1.00  0.00      AP1  O
ATOM   1434  N   PHE A  91      11.726  18.481  18.824  1.00  0.00      AP1  N
ATOM   1435  HN  PHE A  91      11.840  18.696  19.790  1.00  0.00      AP1   
ATOM   1436  CA  PHE A  91      10.504  17.870  18.408  1.00  0.00      AP1  C
ATOM   1437  HA  PHE A  91      10.640  16.833  18.139  1.00  0.00      AP1  H
ATOM   1438  CB  PHE A  91       9.483  17.871  19.605  1.00  0.00      AP1  C
ATOM   1439  HB1 PHE A  91       9.164  18.912  19.829  1.00  0.00      AP1   
ATOM   1440  HB2 PHE A  91       9.895  17.468  20.555  1.00  0.00      AP1  H
ATOM   1441  CG  PHE A  91       8.175  17.231  19.192  1.00  0.00      AP1  C
ATOM   1442  CD1 PHE A  91       8.129  15.831  19.018  1.00  0.00      AP1  C
ATOM   1443  HD1 PHE A  91       9.077  15.326  19.134  1.00  0.00      AP1  H
ATOM   1444  CE1 PHE A  91       6.884  15.188  18.644  1.00  0.00      AP1  C
ATOM   1445  HE1 PHE A  91       6.846  14.116  18.520  1.00  0.00      AP1  H
ATOM   1446  CZ  PHE A  91       5.744  16.005  18.479  1.00  0.00      AP1  C
ATOM   1447  HZ  PHE A  91       4.819  15.528  18.188  1.00  0.00      AP1  H
ATOM   1448  CD2 PHE A  91       6.980  17.978  19.070  1.00  0.00      AP1  C
ATOM   1449  HD2 PHE A  91       7.002  19.044  19.238  1.00  0.00      AP1  H
ATOM   1450  CE2 PHE A  91       5.797  17.385  18.521  1.00  0.00      AP1  C
ATOM   1451  HE2 PHE A  91       4.896  17.946  18.319  1.00  0.00      AP1  H
ATOM   1452  C   PHE A  91       9.833  18.487  17.110  1.00  0.00      AP1  C
ATOM   1453  O   PHE A  91       9.453  17.726  16.214  1.00  0.00      AP1  O
ATOM   1454  N   SER A  92       9.787  19.786  17.026  1.00  0.00      AP1  N
ATOM   1455  HN  SER A  92       9.918  20.391  17.808  1.00  0.00      AP1   
ATOM   1456  CA  SER A  92       9.463  20.466  15.819  1.00  0.00      AP1  C
ATOM   1457  HA  SER A  92       8.437  20.220  15.591  1.00  0.00      AP1  H
ATOM   1458  CB  SER A  92       9.587  22.044  16.010  1.00  0.00      AP1  C
ATOM   1459  HB1 SER A  92       9.074  22.178  16.986  1.00  0.00      AP1   
ATOM   1460  HB2 SER A  92       9.042  22.520  15.168  1.00  0.00      AP1  H
ATOM   1461  OG  SER A  92      10.930  22.466  16.200  1.00  0.00      AP1  O
ATOM   1462  HG1 SER A  92      10.943  23.362  16.545  1.00  0.00      AP1  H
ATOM   1463  C   SER A  92      10.262  20.128  14.624  1.00  0.00      AP1  C
ATOM   1464  O   SER A  92       9.697  19.984  13.570  1.00  0.00      AP1  O
ATOM   1465  N   VAL A  93      11.668  19.929  14.704  1.00  0.00      AP1  N
ATOM   1466  HN  VAL A  93      12.000  20.380  15.529  1.00  0.00      AP1   
ATOM   1467  CA  VAL A  93      12.525  19.345  13.678  1.00  0.00      AP1  C
ATOM   1468  HA  VAL A  93      12.378  19.975  12.814  1.00  0.00      AP1  H
ATOM   1469  CB  VAL A  93      14.007  19.434  14.081  1.00  0.00      AP1  C
ATOM   1470  HB  VAL A  93      14.333  18.768  14.908  1.00  0.00      AP1  H
ATOM   1471  CG1 VAL A  93      14.917  18.843  12.983  1.00  0.00      AP1  C
ATOM   1472 HG11 VAL A  93      14.786  19.234  11.951  1.00  0.00      AP1  H
ATOM   1473 HG12 VAL A  93      15.981  19.124  13.136  1.00  0.00      AP1  H
ATOM   1474 HG13 VAL A  93      14.790  17.751  12.821  1.00  0.00      AP1  H
ATOM   1475  CG2 VAL A  93      14.368  20.945  14.284  1.00  0.00      AP1  C
ATOM   1476 HG21 VAL A  93      14.355  21.630  13.409  1.00  0.00      AP1  H
ATOM   1477 HG22 VAL A  93      13.744  21.349  15.109  1.00  0.00      AP1  H
ATOM   1478 HG23 VAL A  93      15.374  21.046  14.746  1.00  0.00      AP1  H
ATOM   1479  C   VAL A  93      12.089  17.951  13.312  1.00  0.00      AP1  C
ATOM   1480  O   VAL A  93      11.867  17.707  12.142  1.00  0.00      AP1  O
ATOM   1481  N   LEU A  94      11.686  17.086  14.306  1.00  0.00      AP1  N
ATOM   1482  HN  LEU A  94      11.640  17.383  15.257  1.00  0.00      AP1   
ATOM   1483  CA  LEU A  94      11.157  15.819  14.011  1.00  0.00      AP1  C
ATOM   1484  HA  LEU A  94      11.828  15.200  13.432  1.00  0.00      AP1  H
ATOM   1485  CB  LEU A  94      10.976  14.956  15.294  1.00  0.00      AP1  C
ATOM   1486  HB1 LEU A  94      10.764  13.913  14.974  1.00  0.00      AP1   
ATOM   1487  HB2 LEU A  94      10.089  15.283  15.878  1.00  0.00      AP1  H
ATOM   1488  CG  LEU A  94      12.198  14.803  16.213  1.00  0.00      AP1  C
ATOM   1489  HG  LEU A  94      12.317  15.848  16.570  1.00  0.00      AP1  H
ATOM   1490  CD1 LEU A  94      12.016  13.787  17.298  1.00  0.00      AP1  C
ATOM   1491 HD11 LEU A  94      11.220  14.209  17.949  1.00  0.00      AP1  H
ATOM   1492 HD12 LEU A  94      11.741  12.749  17.013  1.00  0.00      AP1  H
ATOM   1493 HD13 LEU A  94      12.952  13.762  17.896  1.00  0.00      AP1  H
ATOM   1494  CD2 LEU A  94      13.435  14.320  15.390  1.00  0.00      AP1  C
ATOM   1495 HD21 LEU A  94      13.376  13.249  15.101  1.00  0.00      AP1  H
ATOM   1496 HD22 LEU A  94      13.648  15.015  14.550  1.00  0.00      AP1  H
ATOM   1497 HD23 LEU A  94      14.104  14.441  16.269  1.00  0.00      AP1  H
ATOM   1498  C   LEU A  94       9.891  15.783  13.174  1.00  0.00      AP1  C
ATOM   1499  O   LEU A  94       9.724  15.016  12.251  1.00  0.00      AP1  O
ATOM   1500  N   MET A  95       8.914  16.684  13.544  1.00  0.00      AP1  N
ATOM   1501  HN  MET A  95       9.009  17.211  14.385  1.00  0.00      AP1   
ATOM   1502  CA  MET A  95       7.684  16.971  12.824  1.00  0.00      AP1  C
ATOM   1503  HA  MET A  95       7.128  16.046  12.879  1.00  0.00      AP1  H
ATOM   1504  CB  MET A  95       6.805  17.962  13.657  1.00  0.00      AP1  C
ATOM   1505  HB1 MET A  95       5.916  18.325  13.099  1.00  0.00      AP1   
ATOM   1506  HB2 MET A  95       7.394  18.799  14.089  1.00  0.00      AP1  H
ATOM   1507  CG  MET A  95       6.265  17.201  14.833  1.00  0.00      AP1  C
ATOM   1508  HG1 MET A  95       6.195  17.963  15.639  1.00  0.00      AP1   
ATOM   1509  HG2 MET A  95       6.992  16.496  15.290  1.00  0.00      AP1  H
ATOM   1510  SD  MET A  95       4.614  16.436  14.580  1.00  0.00      AP1  S
ATOM   1511  CE  MET A  95       3.446  17.882  14.587  1.00  0.00      AP1  C
ATOM   1512  HE1 MET A  95       3.763  18.642  15.333  1.00  0.00      AP1  H
ATOM   1513  HE2 MET A  95       3.525  18.340  13.577  1.00  0.00      AP1  H
ATOM   1514  HE3 MET A  95       2.424  17.540  14.857  1.00  0.00      AP1  H
ATOM   1515  C   MET A  95       7.797  17.519  11.440  1.00  0.00      AP1  C
ATOM   1516  O   MET A  95       7.306  17.009  10.404  1.00  0.00      AP1  O
ATOM   1517  N   LEU A  96       8.609  18.613  11.235  1.00  0.00      AP1  N
ATOM   1518  HN  LEU A  96       8.937  19.176  11.990  1.00  0.00      AP1   
ATOM   1519  CA  LEU A  96       9.015  19.122  10.003  1.00  0.00      AP1  C
ATOM   1520  HA  LEU A  96       8.257  19.504   9.334  1.00  0.00      AP1  H
ATOM   1521  CB  LEU A  96       9.891  20.277  10.338  1.00  0.00      AP1  C
ATOM   1522  HB1 LEU A  96      10.621  19.895  11.083  1.00  0.00      AP1   
ATOM   1523  HB2 LEU A  96       9.244  21.078  10.756  1.00  0.00      AP1  H
ATOM   1524  CG  LEU A  96      10.712  20.986   9.171  1.00  0.00      AP1  C
ATOM   1525  HG  LEU A  96      11.262  20.214   8.592  1.00  0.00      AP1  H
ATOM   1526  CD1 LEU A  96       9.747  21.782   8.338  1.00  0.00      AP1  C
ATOM   1527 HD11 LEU A  96       9.260  22.603   8.906  1.00  0.00      AP1  H
ATOM   1528 HD12 LEU A  96      10.168  22.213   7.405  1.00  0.00      AP1  H
ATOM   1529 HD13 LEU A  96       8.959  21.146   7.882  1.00  0.00      AP1  H
ATOM   1530  CD2 LEU A  96      11.853  21.869   9.773  1.00  0.00      AP1  C
ATOM   1531 HD21 LEU A  96      12.643  21.232  10.227  1.00  0.00      AP1  H
ATOM   1532 HD22 LEU A  96      12.447  22.310   8.943  1.00  0.00      AP1  H
ATOM   1533 HD23 LEU A  96      11.534  22.644  10.502  1.00  0.00      AP1  H
ATOM   1534  C   LEU A  96       9.750  18.111   9.046  1.00  0.00      AP1  C
ATOM   1535  O   LEU A  96       9.379  17.946   7.889  1.00  0.00      AP1  O
ATOM   1536  N   SER A  97      10.662  17.322   9.589  1.00  0.00      AP1  N
ATOM   1537  HN  SER A  97      10.761  17.344  10.581  1.00  0.00      AP1   
ATOM   1538  CA  SER A  97      11.373  16.280   8.922  1.00  0.00      AP1  C
ATOM   1539  HA  SER A  97      12.005  16.725   8.168  1.00  0.00      AP1  H
ATOM   1540  CB  SER A  97      12.373  15.557   9.864  1.00  0.00      AP1  C
ATOM   1541  HB1 SER A  97      12.907  14.725   9.358  1.00  0.00      AP1   
ATOM   1542  HB2 SER A  97      11.879  15.098  10.747  1.00  0.00      AP1  H
ATOM   1543  OG  SER A  97      13.317  16.478  10.383  1.00  0.00      AP1  O
ATOM   1544  HG1 SER A  97      12.813  17.130  10.875  1.00  0.00      AP1  H
ATOM   1545  C   SER A  97      10.492  15.156   8.387  1.00  0.00      AP1  C
ATOM   1546  O   SER A  97      10.763  14.633   7.354  1.00  0.00      AP1  O
ATOM   1547  N   ARG A  98       9.383  14.754   9.139  1.00  0.00      AP1  N
ATOM   1548  HN  ARG A  98       9.325  15.159  10.049  1.00  0.00      AP1   
ATOM   1549  CA  ARG A  98       8.306  13.903   8.684  1.00  0.00      AP1  C
ATOM   1550  HA  ARG A  98       8.811  13.142   8.107  1.00  0.00      AP1  H
ATOM   1551  CB  ARG A  98       7.512  13.356   9.836  1.00  0.00      AP1  C
ATOM   1552  HB1 ARG A  98       6.539  12.928   9.511  1.00  0.00      AP1   
ATOM   1553  HB2 ARG A  98       7.198  14.205  10.479  1.00  0.00      AP1  H
ATOM   1554  CG  ARG A  98       8.306  12.321  10.697  1.00  0.00      AP1  C
ATOM   1555  HG1 ARG A  98       7.576  11.820  11.368  1.00  0.00      AP1   
ATOM   1556  HG2 ARG A  98       8.962  12.888  11.391  1.00  0.00      AP1  H
ATOM   1557  CD  ARG A  98       9.159  11.304   9.941  1.00  0.00      AP1  C
ATOM   1558  HD1 ARG A  98       9.802  10.659  10.578  1.00  0.00      AP1   
ATOM   1559  HD2 ARG A  98       9.808  11.752   9.159  1.00  0.00      AP1  H
ATOM   1560  NE  ARG A  98       8.175  10.380   9.186  1.00  0.00      AP1  N
ATOM   1561  HE  ARG A  98       7.620   9.786   9.769  1.00  0.00      AP1  H
ATOM   1562  CZ  ARG A  98       8.468   9.732   8.057  1.00  0.00      AP1  C
ATOM   1563  NH1 ARG A  98       9.512   9.985   7.313  1.00  0.00      AP1  N
ATOM   1564 HH11 ARG A  98      10.227  10.555   7.718  1.00  0.00      AP1  H
ATOM   1565 HH12 ARG A  98       9.702   9.376   6.543  1.00  0.00      AP1  H
ATOM   1566  NH2 ARG A  98       7.763   8.676   7.703  1.00  0.00      AP1  N
ATOM   1567 HH21 ARG A  98       7.148   8.277   8.383  1.00  0.00      AP1  H
ATOM   1568 HH22 ARG A  98       8.039   8.255   6.838  1.00  0.00      AP1  H
ATOM   1569  C   ARG A  98       7.444  14.563   7.609  1.00  0.00      AP1  C
ATOM   1570  O   ARG A  98       7.044  13.918   6.662  1.00  0.00      AP1  O
ATOM   1571  N   VAL A  99       7.275  15.875   7.596  1.00  0.00      AP1  N
ATOM   1572  HN  VAL A  99       7.627  16.442   8.336  1.00  0.00      AP1   
ATOM   1573  CA  VAL A  99       6.639  16.619   6.486  1.00  0.00      AP1  C
ATOM   1574  HA  VAL A  99       5.740  16.048   6.307  1.00  0.00      AP1  H
ATOM   1575  CB  VAL A  99       6.304  18.076   6.826  1.00  0.00      AP1  C
ATOM   1576  HB  VAL A  99       7.185  18.603   7.250  1.00  0.00      AP1  H
ATOM   1577  CG1 VAL A  99       5.881  18.925   5.558  1.00  0.00      AP1  C
ATOM   1578 HG11 VAL A  99       6.621  18.986   4.731  1.00  0.00      AP1  H
ATOM   1579 HG12 VAL A  99       5.018  18.435   5.059  1.00  0.00      AP1  H
ATOM   1580 HG13 VAL A  99       5.658  19.987   5.795  1.00  0.00      AP1  H
ATOM   1581  CG2 VAL A  99       5.133  18.028   7.783  1.00  0.00      AP1  C
ATOM   1582 HG21 VAL A  99       4.831  19.084   7.948  1.00  0.00      AP1  H
ATOM   1583 HG22 VAL A  99       4.371  17.344   7.351  1.00  0.00      AP1  H
ATOM   1584 HG23 VAL A  99       5.350  17.520   8.747  1.00  0.00      AP1  H
ATOM   1585  C   VAL A  99       7.445  16.567   5.169  1.00  0.00      AP1  C
ATOM   1586  O   VAL A  99       6.852  16.352   4.101  1.00  0.00      AP1  O
ATOM   1587  N   ILE A 100       8.760  16.821   5.169  1.00  0.00      AP1  N
ATOM   1588  HN  ILE A 100       9.258  17.112   5.982  1.00  0.00      AP1   
ATOM   1589  CA  ILE A 100       9.611  16.646   4.007  1.00  0.00      AP1  C
ATOM   1590  HA  ILE A 100       9.148  17.228   3.224  1.00  0.00      AP1  H
ATOM   1591  CB  ILE A 100      11.077  17.067   4.154  1.00  0.00      AP1  C
ATOM   1592  HB  ILE A 100      11.629  16.338   4.786  1.00  0.00      AP1  H
ATOM   1593  CG2 ILE A 100      11.807  17.215   2.798  1.00  0.00      AP1  C
ATOM   1594 HG21 ILE A 100      11.555  16.302   2.217  1.00  0.00      AP1  H
ATOM   1595 HG22 ILE A 100      11.454  18.124   2.265  1.00  0.00      AP1  H
ATOM   1596 HG23 ILE A 100      12.897  17.292   2.996  1.00  0.00      AP1  H
ATOM   1597  CG1 ILE A 100      11.182  18.481   4.812  1.00  0.00      AP1  C
ATOM   1598 HG11 ILE A 100      12.194  18.815   4.499  1.00  0.00      AP1   
ATOM   1599 HG12 ILE A 100      11.089  18.425   5.917  1.00  0.00      AP1  H
ATOM   1600  CD  ILE A 100      10.367  19.652   4.293  1.00  0.00      AP1  C
ATOM   1601  HD1 ILE A 100      10.529  20.519   4.968  1.00  0.00      AP1   
ATOM   1602  HD2 ILE A 100      10.614  19.997   3.267  1.00  0.00      AP1   
ATOM   1603  HD3 ILE A 100       9.273  19.458   4.332  1.00  0.00      AP1   
ATOM   1604  C   ILE A 100       9.612  15.136   3.475  1.00  0.00      AP1  C
ATOM   1605  O   ILE A 100       9.613  14.869   2.286  1.00  0.00      AP1  O
ATOM   1606  N   GLY A 101       9.549  14.143   4.387  1.00  0.00      AP1  N
ATOM   1607  HN  GLY A 101       9.642  14.470   5.324  1.00  0.00      AP1   
ATOM   1608  CA  GLY A 101       9.304  12.693   4.048  1.00  0.00      AP1  C
ATOM   1609  HA1 GLY A 101       9.244  12.265   5.038  1.00  0.00      AP1   
ATOM   1610  HA2 GLY A 101      10.166  12.441   3.448  1.00  0.00      AP1  H
ATOM   1611  C   GLY A 101       7.986  12.453   3.285  1.00  0.00      AP1  C
ATOM   1612  O   GLY A 101       7.936  11.732   2.305  1.00  0.00      AP1  O
ATOM   1613  N   GLY A 102       6.844  13.057   3.728  1.00  0.00      AP1  N
ATOM   1614  HN  GLY A 102       6.773  13.412   4.657  1.00  0.00      AP1   
ATOM   1615  CA  GLY A 102       5.642  13.255   2.930  1.00  0.00      AP1  C
ATOM   1616  HA1 GLY A 102       5.005  13.912   3.504  1.00  0.00      AP1   
ATOM   1617  HA2 GLY A 102       5.223  12.269   2.797  1.00  0.00      AP1  H
ATOM   1618  C   GLY A 102       5.804  13.819   1.508  1.00  0.00      AP1  C
ATOM   1619  O   GLY A 102       5.213  13.410   0.508  1.00  0.00      AP1  O
ATOM   1620  N   MET A 103       6.546  14.933   1.296  1.00  0.00      AP1  N
ATOM   1621  HN  MET A 103       6.863  15.422   2.105  1.00  0.00      AP1   
ATOM   1622  CA  MET A 103       6.911  15.404  -0.031  1.00  0.00      AP1  C
ATOM   1623  HA  MET A 103       5.999  15.573  -0.583  1.00  0.00      AP1  H
ATOM   1624  CB  MET A 103       7.746  16.750   0.027  1.00  0.00      AP1  C
ATOM   1625  HB1 MET A 103       8.198  17.008  -0.954  1.00  0.00      AP1   
ATOM   1626  HB2 MET A 103       8.618  16.639   0.707  1.00  0.00      AP1  H
ATOM   1627  CG  MET A 103       6.922  17.952   0.510  1.00  0.00      AP1  C
ATOM   1628  HG1 MET A 103       6.039  17.669   1.121  1.00  0.00      AP1   
ATOM   1629  HG2 MET A 103       6.396  18.338  -0.389  1.00  0.00      AP1  H
ATOM   1630  SD  MET A 103       7.787  19.321   1.146  1.00  0.00      AP1  S
ATOM   1631  CE  MET A 103       6.360  20.132   1.926  1.00  0.00      AP1  C
ATOM   1632  HE1 MET A 103       5.798  19.437   2.584  1.00  0.00      AP1  H
ATOM   1633  HE2 MET A 103       6.699  20.944   2.605  1.00  0.00      AP1  H
ATOM   1634  HE3 MET A 103       5.649  20.528   1.170  1.00  0.00      AP1  H
ATOM   1635  C   MET A 103       7.767  14.426  -0.829  1.00  0.00      AP1  C
ATOM   1636  O   MET A 103       7.604  14.334  -2.023  1.00  0.00      AP1  O
ATOM   1637  N   SER A 104       8.730  13.671  -0.191  1.00  0.00      AP1  N
ATOM   1638  HN  SER A 104       8.868  13.682   0.796  1.00  0.00      AP1   
ATOM   1639  CA  SER A 104       9.557  12.677  -0.981  1.00  0.00      AP1  C
ATOM   1640  HA  SER A 104       9.822  13.130  -1.924  1.00  0.00      AP1  H
ATOM   1641  CB  SER A 104      10.742  12.067  -0.182  1.00  0.00      AP1  C
ATOM   1642  HB1 SER A 104      11.175  13.021   0.187  1.00  0.00      AP1   
ATOM   1643  HB2 SER A 104      11.361  11.463  -0.879  1.00  0.00      AP1  H
ATOM   1644  OG  SER A 104      10.440  11.184   0.901  1.00  0.00      AP1  O
ATOM   1645  HG1 SER A 104      10.222  11.751   1.645  1.00  0.00      AP1  H
ATOM   1646  C   SER A 104       8.604  11.533  -1.457  1.00  0.00      AP1  C
ATOM   1647  O   SER A 104       8.729  11.133  -2.608  1.00  0.00      AP1  O
ATOM   1648  N   ALA A 105       7.684  11.129  -0.647  1.00  0.00      AP1  N
ATOM   1649  HN  ALA A 105       7.703  11.487   0.284  1.00  0.00      AP1   
ATOM   1650  CA  ALA A 105       6.609  10.212  -1.120  1.00  0.00      AP1  C
ATOM   1651  HA  ALA A 105       7.149   9.340  -1.459  1.00  0.00      AP1  H
ATOM   1652  CB  ALA A 105       5.646   9.807   0.025  1.00  0.00      AP1  C
ATOM   1653  HB1 ALA A 105       4.858   9.101  -0.314  1.00  0.00      AP1  H
ATOM   1654  HB2 ALA A 105       6.219   9.319   0.843  1.00  0.00      AP1  H
ATOM   1655  HB3 ALA A 105       5.284  10.787   0.401  1.00  0.00      AP1  H
ATOM   1656  C   ALA A 105       5.712  10.742  -2.247  1.00  0.00      AP1  C
ATOM   1657  O   ALA A 105       5.332  10.057  -3.188  1.00  0.00      AP1  O
ATOM   1658  N   GLY A 106       5.336  12.046  -2.234  1.00  0.00      AP1  N
ATOM   1659  HN  GLY A 106       5.515  12.622  -1.440  1.00  0.00      AP1   
ATOM   1660  CA  GLY A 106       4.593  12.588  -3.411  1.00  0.00      AP1  C
ATOM   1661  HA1 GLY A 106       4.294  13.568  -3.070  1.00  0.00      AP1   
ATOM   1662  HA2 GLY A 106       3.807  11.961  -3.803  1.00  0.00      AP1  H
ATOM   1663  C   GLY A 106       5.481  12.815  -4.634  1.00  0.00      AP1  C
ATOM   1664  O   GLY A 106       4.980  13.025  -5.751  1.00  0.00      AP1  O
ATOM   1665  N   MET A 107       6.816  12.798  -4.481  1.00  0.00      AP1  N
ATOM   1666  HN  MET A 107       7.314  12.739  -3.619  1.00  0.00      AP1   
ATOM   1667  CA  MET A 107       7.702  12.707  -5.550  1.00  0.00      AP1  C
ATOM   1668  HA  MET A 107       7.303  13.291  -6.366  1.00  0.00      AP1  H
ATOM   1669  CB  MET A 107       9.095  13.255  -5.236  1.00  0.00      AP1  C
ATOM   1670  HB1 MET A 107       9.804  12.999  -6.052  1.00  0.00      AP1   
ATOM   1671  HB2 MET A 107       9.451  12.790  -4.292  1.00  0.00      AP1  H
ATOM   1672  CG  MET A 107       9.239  14.789  -5.117  1.00  0.00      AP1  C
ATOM   1673  HG1 MET A 107       8.771  15.115  -4.163  1.00  0.00      AP1   
ATOM   1674  HG2 MET A 107       8.811  15.285  -6.014  1.00  0.00      AP1  H
ATOM   1675  SD  MET A 107      10.903  15.448  -5.017  1.00  0.00      AP1  S
ATOM   1676  CE  MET A 107      10.432  17.160  -5.138  1.00  0.00      AP1  C
ATOM   1677  HE1 MET A 107       9.754  17.263  -6.012  1.00  0.00      AP1  H
ATOM   1678  HE2 MET A 107       9.901  17.448  -4.206  1.00  0.00      AP1  H
ATOM   1679  HE3 MET A 107      11.301  17.842  -5.258  1.00  0.00      AP1  H
ATOM   1680  C   MET A 107       7.845  11.310  -6.113  1.00  0.00      AP1  C
ATOM   1681  O   MET A 107       7.460  10.974  -7.244  1.00  0.00      AP1  O
ATOM   1682  N   VAL A 108       8.614  10.464  -5.352  1.00  0.00      AP1  N
ATOM   1683  HN  VAL A 108       8.780  10.803  -4.429  1.00  0.00      AP1   
ATOM   1684  CA  VAL A 108       9.116   9.053  -5.615  1.00  0.00      AP1  C
ATOM   1685  HA  VAL A 108       9.796   9.037  -6.453  1.00  0.00      AP1  H
ATOM   1686  CB  VAL A 108       9.928   8.499  -4.378  1.00  0.00      AP1  C
ATOM   1687  HB  VAL A 108       9.200   8.631  -3.550  1.00  0.00      AP1  H
ATOM   1688  CG1 VAL A 108      10.389   7.091  -4.823  1.00  0.00      AP1  C
ATOM   1689 HG11 VAL A 108      11.097   6.687  -4.068  1.00  0.00      AP1  H
ATOM   1690 HG12 VAL A 108       9.473   6.481  -4.673  1.00  0.00      AP1  H
ATOM   1691 HG13 VAL A 108      10.806   6.912  -5.838  1.00  0.00      AP1  H
ATOM   1692  CG2 VAL A 108      11.109   9.472  -4.143  1.00  0.00      AP1  C
ATOM   1693 HG21 VAL A 108      10.891  10.543  -3.943  1.00  0.00      AP1  H
ATOM   1694 HG22 VAL A 108      11.666   9.173  -3.230  1.00  0.00      AP1  H
ATOM   1695 HG23 VAL A 108      11.769   9.488  -5.037  1.00  0.00      AP1  H
ATOM   1696  C   VAL A 108       8.028   8.077  -5.984  1.00  0.00      AP1  C
ATOM   1697  O   VAL A 108       8.077   7.511  -7.074  1.00  0.00      AP1  O
ATOM   1698  N   MET A 109       6.978   7.956  -5.131  1.00  0.00      AP1  N
ATOM   1699  HN  MET A 109       6.697   8.554  -4.384  1.00  0.00      AP1   
ATOM   1700  CA  MET A 109       5.894   7.032  -5.325  1.00  0.00      AP1  C
ATOM   1701  HA  MET A 109       6.384   6.078  -5.452  1.00  0.00      AP1  H
ATOM   1702  CB  MET A 109       5.104   6.807  -3.998  1.00  0.00      AP1  C
ATOM   1703  HB1 MET A 109       4.983   7.778  -3.473  1.00  0.00      AP1   
ATOM   1704  HB2 MET A 109       5.768   6.444  -3.184  1.00  0.00      AP1  H
ATOM   1705  CG  MET A 109       3.818   5.924  -4.158  1.00  0.00      AP1  C
ATOM   1706  HG1 MET A 109       3.929   5.042  -4.824  1.00  0.00      AP1   
ATOM   1707  HG2 MET A 109       3.093   6.594  -4.667  1.00  0.00      AP1  H
ATOM   1708  SD  MET A 109       2.942   5.341  -2.637  1.00  0.00      AP1  S
ATOM   1709  CE  MET A 109       4.150   4.037  -2.304  1.00  0.00      AP1  C
ATOM   1710  HE1 MET A 109       5.184   4.387  -2.099  1.00  0.00      AP1  H
ATOM   1711  HE2 MET A 109       3.963   3.536  -1.330  1.00  0.00      AP1  H
ATOM   1712  HE3 MET A 109       4.106   3.299  -3.133  1.00  0.00      AP1  H
ATOM   1713  C   MET A 109       5.098   7.260  -6.549  1.00  0.00      AP1  C
ATOM   1714  O   MET A 109       4.870   6.227  -7.231  1.00  0.00      AP1  O
ATOM   1715  N   PRO A 110       4.682   8.425  -7.052  1.00  0.00      AP1  N
ATOM   1716  CD  PRO A 110       4.334   9.561  -6.171  1.00  0.00      AP1  C
ATOM   1717  HD1 PRO A 110       4.116   9.107  -5.181  1.00  0.00      AP1   
ATOM   1718  HD2 PRO A 110       5.148  10.313  -6.096  1.00  0.00      AP1  H
ATOM   1719  CA  PRO A 110       3.926   8.535  -8.321  1.00  0.00      AP1  C
ATOM   1720  HA  PRO A 110       3.320   7.651  -8.454  1.00  0.00      AP1  H
ATOM   1721  CB  PRO A 110       3.183   9.836  -8.219  1.00  0.00      AP1  C
ATOM   1722  HB1 PRO A 110       2.194   9.887  -8.723  1.00  0.00      AP1   
ATOM   1723  HB2 PRO A 110       3.834  10.669  -8.560  1.00  0.00      AP1  H
ATOM   1724  CG  PRO A 110       3.065  10.195  -6.760  1.00  0.00      AP1  C
ATOM   1725  HG1 PRO A 110       2.126   9.756  -6.363  1.00  0.00      AP1   
ATOM   1726  HG2 PRO A 110       3.090  11.264  -6.458  1.00  0.00      AP1  H
ATOM   1727  C   PRO A 110       4.858   8.501  -9.538  1.00  0.00      AP1  C
ATOM   1728  O   PRO A 110       4.358   8.351 -10.630  1.00  0.00      AP1  O
ATOM   1729  N   GLY A 111       6.160   8.789  -9.308  1.00  0.00      AP1  N
ATOM   1730  HN  GLY A 111       6.513   8.948  -8.390  1.00  0.00      AP1   
ATOM   1731  CA  GLY A 111       7.227   8.776 -10.256  1.00  0.00      AP1  C
ATOM   1732  HA1 GLY A 111       8.006   9.347  -9.771  1.00  0.00      AP1   
ATOM   1733  HA2 GLY A 111       6.992   9.173 -11.232  1.00  0.00      AP1  H
ATOM   1734  C   GLY A 111       7.815   7.477 -10.661  1.00  0.00      AP1  C
ATOM   1735  O   GLY A 111       7.939   7.148 -11.868  1.00  0.00      AP1  O
ATOM   1736  N   VAL A 112       7.958   6.568  -9.673  1.00  0.00      AP1  N
ATOM   1737  HN  VAL A 112       8.041   6.884  -8.731  1.00  0.00      AP1   
ATOM   1738  CA  VAL A 112       8.278   5.128  -9.977  1.00  0.00      AP1  C
ATOM   1739  HA  VAL A 112       9.013   5.071 -10.766  1.00  0.00      AP1  H
ATOM   1740  CB  VAL A 112       8.848   4.450  -8.754  1.00  0.00      AP1  C
ATOM   1741  HB  VAL A 112       9.633   5.145  -8.388  1.00  0.00      AP1  H
ATOM   1742  CG1 VAL A 112       7.777   4.047  -7.695  1.00  0.00      AP1  C
ATOM   1743 HG11 VAL A 112       7.189   4.967  -7.489  1.00  0.00      AP1  H
ATOM   1744 HG12 VAL A 112       7.113   3.303  -8.184  1.00  0.00      AP1  H
ATOM   1745 HG13 VAL A 112       8.280   3.688  -6.771  1.00  0.00      AP1  H
ATOM   1746  CG2 VAL A 112       9.552   3.166  -9.185  1.00  0.00      AP1  C
ATOM   1747 HG21 VAL A 112       8.937   2.370  -9.656  1.00  0.00      AP1  H
ATOM   1748 HG22 VAL A 112      10.470   3.271  -9.802  1.00  0.00      AP1  H
ATOM   1749 HG23 VAL A 112       9.970   2.586  -8.334  1.00  0.00      AP1  H
ATOM   1750  C   VAL A 112       6.966   4.513 -10.605  1.00  0.00      AP1  C
ATOM   1751  O   VAL A 112       7.091   3.754 -11.562  1.00  0.00      AP1  O
ATOM   1752  N   THR A 113       5.796   4.775 -10.077  1.00  0.00      AP1  N
ATOM   1753  HN  THR A 113       5.842   5.388  -9.292  1.00  0.00      AP1   
ATOM   1754  CA  THR A 113       4.459   4.355 -10.571  1.00  0.00      AP1  C
ATOM   1755  HA  THR A 113       4.448   3.278 -10.654  1.00  0.00      AP1  H
ATOM   1756  CB  THR A 113       3.171   4.656  -9.741  1.00  0.00      AP1  C
ATOM   1757  HB  THR A 113       2.997   5.753  -9.730  1.00  0.00      AP1  H
ATOM   1758  OG1 THR A 113       3.403   4.155  -8.382  1.00  0.00      AP1  O
ATOM   1759  HG1 THR A 113       4.044   4.590  -7.815  1.00  0.00      AP1  H
ATOM   1760  CG2 THR A 113       1.871   3.912 -10.297  1.00  0.00      AP1  C
ATOM   1761 HG21 THR A 113       1.083   4.045  -9.526  1.00  0.00      AP1  H
ATOM   1762 HG22 THR A 113       1.566   4.338 -11.277  1.00  0.00      AP1  H
ATOM   1763 HG23 THR A 113       1.899   2.808 -10.419  1.00  0.00      AP1  H
ATOM   1764  C   THR A 113       4.152   4.776 -11.964  1.00  0.00      AP1  C
ATOM   1765  O   THR A 113       3.663   4.080 -12.808  1.00  0.00      AP1  O
ATOM   1766  N   GLY A 114       4.486   6.034 -12.334  1.00  0.00      AP1  N
ATOM   1767  HN  GLY A 114       4.785   6.683 -11.638  1.00  0.00      AP1   
ATOM   1768  CA  GLY A 114       4.300   6.586 -13.677  1.00  0.00      AP1  C
ATOM   1769  HA1 GLY A 114       4.421   7.658 -13.628  1.00  0.00      AP1   
ATOM   1770  HA2 GLY A 114       3.296   6.314 -13.966  1.00  0.00      AP1  H
ATOM   1771  C   GLY A 114       5.166   6.125 -14.717  1.00  0.00      AP1  C
ATOM   1772  O   GLY A 114       4.755   5.859 -15.847  1.00  0.00      AP1  O
ATOM   1773  N   LEU A 115       6.442   6.008 -14.363  1.00  0.00      AP1  N
ATOM   1774  HN  LEU A 115       6.841   6.239 -13.480  1.00  0.00      AP1   
ATOM   1775  CA  LEU A 115       7.419   5.482 -15.306  1.00  0.00      AP1  C
ATOM   1776  HA  LEU A 115       7.314   6.052 -16.218  1.00  0.00      AP1  H
ATOM   1777  CB  LEU A 115       8.797   5.676 -14.720  1.00  0.00      AP1  C
ATOM   1778  HB1 LEU A 115       8.763   5.164 -13.735  1.00  0.00      AP1   
ATOM   1779  HB2 LEU A 115       8.955   6.744 -14.457  1.00  0.00      AP1  H
ATOM   1780  CG  LEU A 115       9.967   5.257 -15.591  1.00  0.00      AP1  C
ATOM   1781  HG  LEU A 115       9.951   4.149 -15.659  1.00  0.00      AP1  H
ATOM   1782  CD1 LEU A 115       9.941   6.019 -16.886  1.00  0.00      AP1  C
ATOM   1783 HD11 LEU A 115      10.889   5.849 -17.439  1.00  0.00      AP1  H
ATOM   1784 HD12 LEU A 115       9.146   5.662 -17.574  1.00  0.00      AP1  H
ATOM   1785 HD13 LEU A 115       9.863   7.104 -16.659  1.00  0.00      AP1  H
ATOM   1786  CD2 LEU A 115      11.222   5.615 -14.803  1.00  0.00      AP1  C
ATOM   1787 HD21 LEU A 115      12.097   5.372 -15.443  1.00  0.00      AP1  H
ATOM   1788 HD22 LEU A 115      11.416   6.686 -14.580  1.00  0.00      AP1  H
ATOM   1789 HD23 LEU A 115      11.255   5.054 -13.844  1.00  0.00      AP1  H
ATOM   1790  C   LEU A 115       7.236   3.971 -15.651  1.00  0.00      AP1  C
ATOM   1791  O   LEU A 115       7.042   3.541 -16.769  1.00  0.00      AP1  O
ATOM   1792  N   ILE A 116       7.053   3.071 -14.661  1.00  0.00      AP1  N
ATOM   1793  HN  ILE A 116       7.010   3.448 -13.739  1.00  0.00      AP1   
ATOM   1794  CA  ILE A 116       6.878   1.585 -14.820  1.00  0.00      AP1  C
ATOM   1795  HA  ILE A 116       7.674   1.189 -15.433  1.00  0.00      AP1  H
ATOM   1796  CB  ILE A 116       6.916   0.769 -13.499  1.00  0.00      AP1  C
ATOM   1797  HB  ILE A 116       7.959   0.875 -13.133  1.00  0.00      AP1  H
ATOM   1798  CG2 ILE A 116       5.765   1.203 -12.461  1.00  0.00      AP1  C
ATOM   1799 HG21 ILE A 116       5.347   2.182 -12.778  1.00  0.00      AP1  H
ATOM   1800 HG22 ILE A 116       5.004   0.397 -12.546  1.00  0.00      AP1  H
ATOM   1801 HG23 ILE A 116       6.093   1.332 -11.407  1.00  0.00      AP1  H
ATOM   1802  CG1 ILE A 116       6.866  -0.726 -13.791  1.00  0.00      AP1  C
ATOM   1803 HG11 ILE A 116       7.503  -1.065 -14.635  1.00  0.00      AP1   
ATOM   1804 HG12 ILE A 116       5.844  -1.128 -13.957  1.00  0.00      AP1  H
ATOM   1805  CD  ILE A 116       7.353  -1.528 -12.536  1.00  0.00      AP1  C
ATOM   1806  HD1 ILE A 116       6.857  -1.195 -11.600  1.00  0.00      AP1   
ATOM   1807  HD2 ILE A 116       7.185  -2.614 -12.704  1.00  0.00      AP1   
ATOM   1808  HD3 ILE A 116       8.443  -1.339 -12.430  1.00  0.00      AP1   
ATOM   1809  C   ILE A 116       5.638   1.222 -15.687  1.00  0.00      AP1  C
ATOM   1810  O   ILE A 116       5.558   0.344 -16.525  1.00  0.00      AP1  O
ATOM   1811  N   ALA A 117       4.613   2.114 -15.565  1.00  0.00      AP1  N
ATOM   1812  HN  ALA A 117       4.688   2.817 -14.862  1.00  0.00      AP1   
ATOM   1813  CA  ALA A 117       3.389   2.166 -16.396  1.00  0.00      AP1  C
ATOM   1814  HA  ALA A 117       2.994   1.163 -16.335  1.00  0.00      AP1  H
ATOM   1815  CB  ALA A 117       2.348   3.135 -15.808  1.00  0.00      AP1  C
ATOM   1816  HB1 ALA A 117       1.374   2.866 -16.270  1.00  0.00      AP1  H
ATOM   1817  HB2 ALA A 117       2.239   3.075 -14.704  1.00  0.00      AP1  H
ATOM   1818  HB3 ALA A 117       2.521   4.208 -16.040  1.00  0.00      AP1  H
ATOM   1819  C   ALA A 117       3.679   2.539 -17.879  1.00  0.00      AP1  C
ATOM   1820  O   ALA A 117       3.343   1.789 -18.811  1.00  0.00      AP1  O
ATOM   1821  N   ASP A 118       4.417   3.639 -18.160  1.00  0.00      AP1  N
ATOM   1822  HN  ASP A 118       4.752   4.248 -17.446  1.00  0.00      AP1   
ATOM   1823  CA  ASP A 118       4.828   4.054 -19.469  1.00  0.00      AP1  C
ATOM   1824  HA  ASP A 118       3.946   4.164 -20.084  1.00  0.00      AP1  H
ATOM   1825  CB  ASP A 118       5.641   5.386 -19.420  1.00  0.00      AP1  C
ATOM   1826  HB1 ASP A 118       6.254   5.481 -20.342  1.00  0.00      AP1   
ATOM   1827  HB2 ASP A 118       6.306   5.320 -18.533  1.00  0.00      AP1  H
ATOM   1828  CG  ASP A 118       4.818   6.636 -19.150  1.00  0.00      AP1  C
ATOM   1829  OD1 ASP A 118       3.588   6.661 -19.322  1.00  0.00      AP1  O
ATOM   1830  OD2 ASP A 118       5.443   7.750 -18.951  1.00  0.00      AP1  O
ATOM   1831  C   ASP A 118       5.672   3.016 -20.199  1.00  0.00      AP1  C
ATOM   1832  O   ASP A 118       5.519   2.808 -21.420  1.00  0.00      AP1  O
ATOM   1833  N   ILE A 119       6.647   2.400 -19.531  1.00  0.00      AP1  N
ATOM   1834  HN  ILE A 119       6.938   2.750 -18.644  1.00  0.00      AP1   
ATOM   1835  CA  ILE A 119       7.556   1.608 -20.277  1.00  0.00      AP1  C
ATOM   1836  HA  ILE A 119       7.723   2.028 -21.258  1.00  0.00      AP1  H
ATOM   1837  CB  ILE A 119       8.908   1.314 -19.555  1.00  0.00      AP1  C
ATOM   1838  HB  ILE A 119       9.565   0.710 -20.217  1.00  0.00      AP1  H
ATOM   1839  CG2 ILE A 119       9.798   2.632 -19.525  1.00  0.00      AP1  C
ATOM   1840 HG21 ILE A 119       9.431   3.335 -18.747  1.00  0.00      AP1  H
ATOM   1841 HG22 ILE A 119      10.866   2.479 -19.257  1.00  0.00      AP1  H
ATOM   1842 HG23 ILE A 119       9.762   3.040 -20.558  1.00  0.00      AP1  H
ATOM   1843  CG1 ILE A 119       8.722   0.601 -18.128  1.00  0.00      AP1  C
ATOM   1844 HG11 ILE A 119       8.242  -0.387 -18.287  1.00  0.00      AP1   
ATOM   1845 HG12 ILE A 119       8.079   1.234 -17.479  1.00  0.00      AP1  H
ATOM   1846  CD  ILE A 119      10.100   0.344 -17.528  1.00  0.00      AP1  C
ATOM   1847  HD1 ILE A 119      10.033  -0.260 -16.598  1.00  0.00      AP1   
ATOM   1848  HD2 ILE A 119      10.841  -0.133 -18.204  1.00  0.00      AP1   
ATOM   1849  HD3 ILE A 119      10.547   1.335 -17.301  1.00  0.00      AP1   
ATOM   1850  C   ILE A 119       6.917   0.307 -20.637  1.00  0.00      AP1  C
ATOM   1851  O   ILE A 119       7.209  -0.371 -21.619  1.00  0.00      AP1  O
ATOM   1852  N   SER A 120       5.875  -0.079 -19.904  1.00  0.00      AP1  N
ATOM   1853  HN  SER A 120       5.638   0.522 -19.144  1.00  0.00      AP1   
ATOM   1854  CA  SER A 120       5.164  -1.364 -19.998  1.00  0.00      AP1  C
ATOM   1855  HA  SER A 120       5.950  -2.105 -20.013  1.00  0.00      AP1  H
ATOM   1856  CB  SER A 120       4.218  -1.684 -18.795  1.00  0.00      AP1  C
ATOM   1857  HB1 SER A 120       3.568  -0.787 -18.698  1.00  0.00      AP1   
ATOM   1858  HB2 SER A 120       4.953  -1.725 -17.962  1.00  0.00      AP1  H
ATOM   1859  OG  SER A 120       3.493  -2.912 -18.976  1.00  0.00      AP1  O
ATOM   1860  HG1 SER A 120       2.720  -2.793 -19.533  1.00  0.00      AP1  H
ATOM   1861  C   SER A 120       4.274  -1.434 -21.277  1.00  0.00      AP1  C
ATOM   1862  O   SER A 120       3.518  -0.523 -21.495  1.00  0.00      AP1  O
ATOM   1863  N   PRO A 121       4.366  -2.426 -22.151  1.00  0.00      AP1  N
ATOM   1864  CD  PRO A 121       5.500  -3.395 -22.190  1.00  0.00      AP1  C
ATOM   1865  HD1 PRO A 121       6.541  -3.007 -22.208  1.00  0.00      AP1   
ATOM   1866  HD2 PRO A 121       5.327  -4.228 -21.475  1.00  0.00      AP1  H
ATOM   1867  CA  PRO A 121       3.307  -2.717 -23.080  1.00  0.00      AP1  C
ATOM   1868  HA  PRO A 121       3.119  -1.934 -23.799  1.00  0.00      AP1  H
ATOM   1869  CB  PRO A 121       3.770  -3.953 -23.865  1.00  0.00      AP1  C
ATOM   1870  HB1 PRO A 121       3.608  -3.919 -24.964  1.00  0.00      AP1   
ATOM   1871  HB2 PRO A 121       3.322  -4.911 -23.526  1.00  0.00      AP1  H
ATOM   1872  CG  PRO A 121       5.331  -3.970 -23.635  1.00  0.00      AP1  C
ATOM   1873  HG1 PRO A 121       5.775  -3.171 -24.266  1.00  0.00      AP1   
ATOM   1874  HG2 PRO A 121       5.712  -5.007 -23.746  1.00  0.00      AP1  H
ATOM   1875  C   PRO A 121       1.899  -2.803 -22.415  1.00  0.00      AP1  C
ATOM   1876  O   PRO A 121       1.836  -3.181 -21.210  1.00  0.00      AP1  O
ATOM   1877  N   SER A 122       0.789  -2.435 -23.116  1.00  0.00      AP1  N
ATOM   1878  HN  SER A 122       0.864  -2.346 -24.106  1.00  0.00      AP1   
ATOM   1879  CA  SER A 122      -0.549  -2.343 -22.603  1.00  0.00      AP1  C
ATOM   1880  HA  SER A 122      -0.483  -1.666 -21.764  1.00  0.00      AP1  H
ATOM   1881  CB  SER A 122      -1.533  -1.956 -23.747  1.00  0.00      AP1  C
ATOM   1882  HB1 SER A 122      -2.522  -1.758 -23.283  1.00  0.00      AP1   
ATOM   1883  HB2 SER A 122      -1.782  -2.710 -24.524  1.00  0.00      AP1  H
ATOM   1884  OG  SER A 122      -1.162  -0.757 -24.230  1.00  0.00      AP1  O
ATOM   1885  HG1 SER A 122      -1.958  -0.421 -24.647  1.00  0.00      AP1  H
ATOM   1886  C   SER A 122      -1.159  -3.527 -22.026  1.00  0.00      AP1  C
ATOM   1887  O   SER A 122      -1.857  -3.461 -21.025  1.00  0.00      AP1  O
ATOM   1888  N   HSD A 123      -0.909  -4.676 -22.666  1.00  0.00      AP1  N
ATOM   1889  HN  HSD A 123      -0.386  -4.764 -23.511  1.00  0.00      AP1   
ATOM   1890  CA  HSD A 123      -1.468  -5.941 -22.243  1.00  0.00      AP1  C
ATOM   1891  HA  HSD A 123      -2.405  -5.896 -21.708  1.00  0.00      AP1  H
ATOM   1892  CB  HSD A 123      -1.822  -6.823 -23.459  1.00  0.00      AP1  C
ATOM   1893  HB1 HSD A 123      -2.189  -7.845 -23.222  1.00  0.00      AP1   
ATOM   1894  HB2 HSD A 123      -0.903  -7.057 -24.038  1.00  0.00      AP1  H
ATOM   1895  ND1 HSD A 123      -4.209  -6.131 -24.080  1.00  0.00      AP1  N
ATOM   1896  HD1 HSD A 123      -4.714  -6.189 -23.219  1.00  0.00      AP1  H
ATOM   1897  CG  HSD A 123      -2.872  -6.329 -24.412  1.00  0.00      AP1  C
ATOM   1898  CE1 HSD A 123      -4.952  -5.893 -25.185  1.00  0.00      AP1  C
ATOM   1899  HE1 HSD A 123      -6.026  -5.724 -25.271  1.00  0.00      AP1  H
ATOM   1900  NE2 HSD A 123      -4.180  -5.935 -26.217  1.00  0.00      AP1  N
ATOM   1901  CD2 HSD A 123      -2.871  -6.199 -25.754  1.00  0.00      AP1  C
ATOM   1902  HD2 HSD A 123      -2.149  -6.353 -26.546  1.00  0.00      AP1  H
ATOM   1903  C   HSD A 123      -0.388  -6.644 -21.407  1.00  0.00      AP1  C
ATOM   1904  O   HSD A 123      -0.749  -7.671 -20.777  1.00  0.00      AP1  O
ATOM   1905  N   GLN A 124       0.846  -6.042 -21.250  1.00  0.00      AP1  N
ATOM   1906  HN  GLN A 124       1.003  -5.283 -21.877  1.00  0.00      AP1   
ATOM   1907  CA  GLN A 124       1.857  -6.576 -20.331  1.00  0.00      AP1  C
ATOM   1908  HA  GLN A 124       1.610  -7.611 -20.143  1.00  0.00      AP1  H
ATOM   1909  CB  GLN A 124       3.302  -6.418 -20.956  1.00  0.00      AP1  C
ATOM   1910  HB1 GLN A 124       4.024  -6.558 -20.123  1.00  0.00      AP1   
ATOM   1911  HB2 GLN A 124       3.449  -5.381 -21.325  1.00  0.00      AP1  H
ATOM   1912  CG  GLN A 124       3.762  -7.362 -22.153  1.00  0.00      AP1  C
ATOM   1913  HG1 GLN A 124       4.772  -6.962 -22.383  1.00  0.00      AP1   
ATOM   1914  HG2 GLN A 124       3.043  -7.210 -22.986  1.00  0.00      AP1  H
ATOM   1915  CD  GLN A 124       3.872  -8.819 -21.814  1.00  0.00      AP1  C
ATOM   1916  OE1 GLN A 124       4.816  -9.245 -21.173  1.00  0.00      AP1  O
ATOM   1917  NE2 GLN A 124       2.829  -9.616 -22.207  1.00  0.00      AP1  N
ATOM   1918 HE21 GLN A 124       2.302  -9.291 -22.992  1.00  0.00      AP1  H
ATOM   1919 HE22 GLN A 124       2.835 -10.560 -21.876  1.00  0.00      AP1  H
ATOM   1920  C   GLN A 124       1.857  -5.885 -18.956  1.00  0.00      AP1  C
ATOM   1921  O   GLN A 124       2.492  -6.328 -17.994  1.00  0.00      AP1  O
ATOM   1922  N   LYS A 125       1.016  -4.814 -18.787  1.00  0.00      AP1  N
ATOM   1923  HN  LYS A 125       0.548  -4.474 -19.599  1.00  0.00      AP1   
ATOM   1924  CA  LYS A 125       0.926  -3.967 -17.573  1.00  0.00      AP1  C
ATOM   1925  HA  LYS A 125       1.908  -3.585 -17.342  1.00  0.00      AP1  H
ATOM   1926  CB  LYS A 125      -0.095  -2.811 -17.688  1.00  0.00      AP1  C
ATOM   1927  HB1 LYS A 125      -0.359  -2.379 -16.699  1.00  0.00      AP1   
ATOM   1928  HB2 LYS A 125      -0.954  -3.342 -18.152  1.00  0.00      AP1  H
ATOM   1929  CG  LYS A 125       0.204  -1.581 -18.544  1.00  0.00      AP1  C
ATOM   1930  HG1 LYS A 125       0.580  -1.847 -19.555  1.00  0.00      AP1   
ATOM   1931  HG2 LYS A 125       1.016  -1.051 -18.001  1.00  0.00      AP1  H
ATOM   1932  CD  LYS A 125      -0.922  -0.574 -18.675  1.00  0.00      AP1  C
ATOM   1933  HD1 LYS A 125      -1.201  -0.259 -17.647  1.00  0.00      AP1   
ATOM   1934  HD2 LYS A 125      -1.777  -1.184 -19.037  1.00  0.00      AP1  H
ATOM   1935  CE  LYS A 125      -0.618   0.667 -19.535  1.00  0.00      AP1  C
ATOM   1936  HE1 LYS A 125      -0.201   0.307 -20.499  1.00  0.00      AP1   
ATOM   1937  HE2 LYS A 125       0.197   1.262 -19.071  1.00  0.00      AP1  H
ATOM   1938  NZ  LYS A 125      -1.854   1.544 -19.698  1.00  0.00      AP1  N
ATOM   1939  HZ1 LYS A 125      -2.218   1.785 -18.754  1.00  0.00      AP1  H
ATOM   1940  HZ2 LYS A 125      -1.421   2.338 -20.212  1.00  0.00      AP1  H
ATOM   1941  HZ3 LYS A 125      -2.663   1.274 -20.293  1.00  0.00      AP1  H
ATOM   1942  C   LYS A 125       0.564  -4.761 -16.347  1.00  0.00      AP1  C
ATOM   1943  O   LYS A 125       1.261  -4.687 -15.357  1.00  0.00      AP1  O
ATOM   1944  N   ALA A 126      -0.452  -5.615 -16.467  1.00  0.00      AP1  N
ATOM   1945  HN  ALA A 126      -0.926  -5.671 -17.343  1.00  0.00      AP1   
ATOM   1946  CA  ALA A 126      -0.779  -6.598 -15.470  1.00  0.00      AP1  C
ATOM   1947  HA  ALA A 126      -0.903  -6.017 -14.568  1.00  0.00      AP1  H
ATOM   1948  CB  ALA A 126      -2.182  -7.276 -15.771  1.00  0.00      AP1  C
ATOM   1949  HB1 ALA A 126      -2.157  -7.862 -16.715  1.00  0.00      AP1  H
ATOM   1950  HB2 ALA A 126      -2.402  -7.834 -14.836  1.00  0.00      AP1  H
ATOM   1951  HB3 ALA A 126      -2.929  -6.465 -15.908  1.00  0.00      AP1  H
ATOM   1952  C   ALA A 126       0.246  -7.653 -15.057  1.00  0.00      AP1  C
ATOM   1953  O   ALA A 126       0.380  -8.000 -13.923  1.00  0.00      AP1  O
ATOM   1954  N   LYS A 127       1.180  -8.094 -15.988  1.00  0.00      AP1  N
ATOM   1955  HN  LYS A 127       1.279  -7.653 -16.876  1.00  0.00      AP1   
ATOM   1956  CA  LYS A 127       2.229  -8.964 -15.534  1.00  0.00      AP1  C
ATOM   1957  HA  LYS A 127       1.819  -9.633 -14.792  1.00  0.00      AP1  H
ATOM   1958  CB  LYS A 127       2.867  -9.785 -16.657  1.00  0.00      AP1  C
ATOM   1959  HB1 LYS A 127       3.128  -9.195 -17.562  1.00  0.00      AP1   
ATOM   1960  HB2 LYS A 127       2.026 -10.476 -16.878  1.00  0.00      AP1  H
ATOM   1961  CG  LYS A 127       4.170 -10.502 -16.323  1.00  0.00      AP1  C
ATOM   1962  HG1 LYS A 127       4.355 -10.758 -15.258  1.00  0.00      AP1   
ATOM   1963  HG2 LYS A 127       4.994  -9.757 -16.329  1.00  0.00      AP1  H
ATOM   1964  CD  LYS A 127       4.406 -11.638 -17.271  1.00  0.00      AP1  C
ATOM   1965  HD1 LYS A 127       3.442 -12.093 -17.586  1.00  0.00      AP1   
ATOM   1966  HD2 LYS A 127       5.027 -12.388 -16.736  1.00  0.00      AP1  H
ATOM   1967  CE  LYS A 127       5.095 -11.315 -18.608  1.00  0.00      AP1  C
ATOM   1968  HE1 LYS A 127       4.612 -10.426 -19.068  1.00  0.00      AP1   
ATOM   1969  HE2 LYS A 127       5.004 -12.281 -19.148  1.00  0.00      AP1  H
ATOM   1970  NZ  LYS A 127       6.578 -11.116 -18.437  1.00  0.00      AP1  N
ATOM   1971  HZ1 LYS A 127       7.096 -11.271 -19.325  1.00  0.00      AP1  H
ATOM   1972  HZ2 LYS A 127       6.757 -10.173 -18.035  1.00  0.00      AP1  H
ATOM   1973  HZ3 LYS A 127       7.037 -11.817 -17.821  1.00  0.00      AP1  H
ATOM   1974  C   LYS A 127       3.267  -8.173 -14.740  1.00  0.00      AP1  C
ATOM   1975  O   LYS A 127       3.720  -8.620 -13.698  1.00  0.00      AP1  O
ATOM   1976  N   ASN A 128       3.687  -6.971 -15.261  1.00  0.00      AP1  N
ATOM   1977  HN  ASN A 128       3.559  -6.845 -16.242  1.00  0.00      AP1   
ATOM   1978  CA  ASN A 128       4.590  -6.036 -14.564  1.00  0.00      AP1  C
ATOM   1979  HA  ASN A 128       5.536  -6.549 -14.468  1.00  0.00      AP1  H
ATOM   1980  CB  ASN A 128       4.873  -4.855 -15.512  1.00  0.00      AP1  C
ATOM   1981  HB1 ASN A 128       5.521  -4.023 -15.162  1.00  0.00      AP1   
ATOM   1982  HB2 ASN A 128       3.894  -4.455 -15.853  1.00  0.00      AP1  H
ATOM   1983  CG  ASN A 128       5.682  -5.281 -16.758  1.00  0.00      AP1  C
ATOM   1984  OD1 ASN A 128       6.484  -6.241 -16.749  1.00  0.00      AP1  O
ATOM   1985  ND2 ASN A 128       5.380  -4.699 -17.910  1.00  0.00      AP1  N
ATOM   1986 HD21 ASN A 128       4.621  -4.054 -17.999  1.00  0.00      AP1  H
ATOM   1987 HD22 ASN A 128       6.047  -4.936 -18.617  1.00  0.00      AP1  H
ATOM   1988  C   ASN A 128       4.073  -5.547 -13.258  1.00  0.00      AP1  C
ATOM   1989  O   ASN A 128       4.753  -5.673 -12.281  1.00  0.00      AP1  O
ATOM   1990  N   PHE A 129       2.814  -5.025 -13.173  1.00  0.00      AP1  N
ATOM   1991  HN  PHE A 129       2.239  -4.933 -13.982  1.00  0.00      AP1   
ATOM   1992  CA  PHE A 129       2.165  -4.671 -11.900  1.00  0.00      AP1  C
ATOM   1993  HA  PHE A 129       2.821  -3.912 -11.499  1.00  0.00      AP1  H
ATOM   1994  CB  PHE A 129       0.833  -3.967 -12.218  1.00  0.00      AP1  C
ATOM   1995  HB1 PHE A 129       0.273  -3.794 -11.274  1.00  0.00      AP1   
ATOM   1996  HB2 PHE A 129       0.136  -4.592 -12.816  1.00  0.00      AP1  H
ATOM   1997  CG  PHE A 129       1.045  -2.629 -13.053  1.00  0.00      AP1  C
ATOM   1998  CD1 PHE A 129       2.151  -1.703 -13.042  1.00  0.00      AP1  C
ATOM   1999  HD1 PHE A 129       3.095  -2.004 -12.613  1.00  0.00      AP1  H
ATOM   2000  CE1 PHE A 129       2.099  -0.531 -13.818  1.00  0.00      AP1  C
ATOM   2001  HE1 PHE A 129       2.989   0.057 -13.987  1.00  0.00      AP1  H
ATOM   2002  CZ  PHE A 129       0.945  -0.114 -14.383  1.00  0.00      AP1  C
ATOM   2003  HZ  PHE A 129       0.900   0.694 -15.099  1.00  0.00      AP1  H
ATOM   2004  CD2 PHE A 129      -0.115  -2.183 -13.709  1.00  0.00      AP1  C
ATOM   2005  HD2 PHE A 129      -0.924  -2.868 -13.917  1.00  0.00      AP1  H
ATOM   2006  CE2 PHE A 129      -0.167  -0.960 -14.373  1.00  0.00      AP1  C
ATOM   2007  HE2 PHE A 129      -0.978  -0.689 -15.034  1.00  0.00      AP1  H
ATOM   2008  C   PHE A 129       1.961  -5.870 -10.891  1.00  0.00      AP1  C
ATOM   2009  O   PHE A 129       2.101  -5.649  -9.690  1.00  0.00      AP1  O
ATOM   2010  N   GLY A 130       1.704  -7.113 -11.346  1.00  0.00      AP1  N
ATOM   2011  HN  GLY A 130       1.599  -7.251 -12.328  1.00  0.00      AP1   
ATOM   2012  CA  GLY A 130       1.558  -8.281 -10.466  1.00  0.00      AP1  C
ATOM   2013  HA1 GLY A 130       1.197  -9.088 -11.087  1.00  0.00      AP1   
ATOM   2014  HA2 GLY A 130       0.935  -8.121  -9.599  1.00  0.00      AP1  H
ATOM   2015  C   GLY A 130       2.880  -8.807  -9.913  1.00  0.00      AP1  C
ATOM   2016  O   GLY A 130       2.916  -9.342  -8.792  1.00  0.00      AP1  O
ATOM   2017  N   TYR A 131       4.005  -8.706 -10.721  1.00  0.00      AP1  N
ATOM   2018  HN  TYR A 131       3.954  -8.390 -11.665  1.00  0.00      AP1   
ATOM   2019  CA  TYR A 131       5.386  -8.900 -10.277  1.00  0.00      AP1  C
ATOM   2020  HA  TYR A 131       5.425  -9.881  -9.826  1.00  0.00      AP1  H
ATOM   2021  CB  TYR A 131       6.406  -8.937 -11.427  1.00  0.00      AP1  C
ATOM   2022  HB1 TYR A 131       7.448  -9.028 -11.055  1.00  0.00      AP1   
ATOM   2023  HB2 TYR A 131       6.286  -8.019 -12.041  1.00  0.00      AP1  H
ATOM   2024  CG  TYR A 131       6.218 -10.084 -12.391  1.00  0.00      AP1  C
ATOM   2025  CD1 TYR A 131       7.176 -10.175 -13.439  1.00  0.00      AP1  C
ATOM   2026  HD1 TYR A 131       7.823  -9.329 -13.619  1.00  0.00      AP1  H
ATOM   2027  CE1 TYR A 131       7.089 -11.236 -14.380  1.00  0.00      AP1  C
ATOM   2028  HE1 TYR A 131       7.654 -11.314 -15.297  1.00  0.00      AP1  H
ATOM   2029  CZ  TYR A 131       6.238 -12.292 -14.084  1.00  0.00      AP1  C
ATOM   2030  OH  TYR A 131       6.278 -13.536 -14.704  1.00  0.00      AP1  O
ATOM   2031  HH  TYR A 131       6.733 -13.386 -15.535  1.00  0.00      AP1  H
ATOM   2032  CD2 TYR A 131       5.325 -11.091 -12.187  1.00  0.00      AP1  C
ATOM   2033  HD2 TYR A 131       4.570 -11.114 -11.414  1.00  0.00      AP1  H
ATOM   2034  CE2 TYR A 131       5.381 -12.208 -12.916  1.00  0.00      AP1  C
ATOM   2035  HE2 TYR A 131       4.624 -12.947 -12.700  1.00  0.00      AP1  H
ATOM   2036  C   TYR A 131       5.693  -7.836  -9.209  1.00  0.00      AP1  C
ATOM   2037  O   TYR A 131       6.340  -8.046  -8.224  1.00  0.00      AP1  O
ATOM   2038  N   MET A 132       5.256  -6.546  -9.513  1.00  0.00      AP1  N
ATOM   2039  HN  MET A 132       4.898  -6.417 -10.434  1.00  0.00      AP1   
ATOM   2040  CA  MET A 132       5.571  -5.455  -8.553  1.00  0.00      AP1  C
ATOM   2041  HA  MET A 132       6.641  -5.432  -8.409  1.00  0.00      AP1  H
ATOM   2042  CB  MET A 132       5.169  -4.151  -9.165  1.00  0.00      AP1  C
ATOM   2043  HB1 MET A 132       4.193  -4.226  -9.691  1.00  0.00      AP1   
ATOM   2044  HB2 MET A 132       5.819  -3.908 -10.033  1.00  0.00      AP1  H
ATOM   2045  CG  MET A 132       5.284  -3.012  -8.153  1.00  0.00      AP1  C
ATOM   2046  HG1 MET A 132       6.311  -2.949  -7.733  1.00  0.00      AP1   
ATOM   2047  HG2 MET A 132       4.713  -3.403  -7.284  1.00  0.00      AP1  H
ATOM   2048  SD  MET A 132       4.513  -1.480  -8.604  1.00  0.00      AP1  S
ATOM   2049  CE  MET A 132       3.007  -1.655  -7.676  1.00  0.00      AP1  C
ATOM   2050  HE1 MET A 132       2.539  -0.665  -7.862  1.00  0.00      AP1  H
ATOM   2051  HE2 MET A 132       2.255  -2.377  -8.061  1.00  0.00      AP1  H
ATOM   2052  HE3 MET A 132       3.144  -1.888  -6.598  1.00  0.00      AP1  H
ATOM   2053  C   MET A 132       5.002  -5.736  -7.214  1.00  0.00      AP1  C
ATOM   2054  O   MET A 132       5.623  -5.612  -6.132  1.00  0.00      AP1  O
ATOM   2055  N   SER A 133       3.705  -6.127  -7.255  1.00  0.00      AP1  N
ATOM   2056  HN  SER A 133       3.261  -6.284  -8.134  1.00  0.00      AP1   
ATOM   2057  CA  SER A 133       2.812  -6.521  -6.108  1.00  0.00      AP1  C
ATOM   2058  HA  SER A 133       2.676  -5.746  -5.368  1.00  0.00      AP1  H
ATOM   2059  CB  SER A 133       1.442  -6.928  -6.627  1.00  0.00      AP1  C
ATOM   2060  HB1 SER A 133       1.527  -7.763  -7.354  1.00  0.00      AP1   
ATOM   2061  HB2 SER A 133       0.935  -6.134  -7.217  1.00  0.00      AP1  H
ATOM   2062  OG  SER A 133       0.542  -7.109  -5.603  1.00  0.00      AP1  O
ATOM   2063  HG1 SER A 133       0.027  -7.898  -5.789  1.00  0.00      AP1  H
ATOM   2064  C   SER A 133       3.414  -7.701  -5.283  1.00  0.00      AP1  C
ATOM   2065  O   SER A 133       3.333  -7.784  -4.066  1.00  0.00      AP1  O
ATOM   2066  N   ALA A 134       4.140  -8.606  -5.993  1.00  0.00      AP1  N
ATOM   2067  HN  ALA A 134       4.236  -8.391  -6.962  1.00  0.00      AP1   
ATOM   2068  CA  ALA A 134       4.781  -9.643  -5.282  1.00  0.00      AP1  C
ATOM   2069  HA  ALA A 134       4.065 -10.083  -4.605  1.00  0.00      AP1  H
ATOM   2070  CB  ALA A 134       5.311 -10.762  -6.224  1.00  0.00      AP1  C
ATOM   2071  HB1 ALA A 134       6.065 -10.377  -6.943  1.00  0.00      AP1  H
ATOM   2072  HB2 ALA A 134       5.742 -11.604  -5.641  1.00  0.00      AP1  H
ATOM   2073  HB3 ALA A 134       4.444 -11.272  -6.696  1.00  0.00      AP1  H
ATOM   2074  C   ALA A 134       5.973  -9.037  -4.460  1.00  0.00      AP1  C
ATOM   2075  O   ALA A 134       6.074  -9.338  -3.251  1.00  0.00      AP1  O
ATOM   2076  N   ILE A 135       6.681  -8.022  -5.118  1.00  0.00      AP1  N
ATOM   2077  HN  ILE A 135       6.460  -7.682  -6.029  1.00  0.00      AP1   
ATOM   2078  CA  ILE A 135       7.805  -7.457  -4.400  1.00  0.00      AP1  C
ATOM   2079  HA  ILE A 135       8.334  -8.224  -3.854  1.00  0.00      AP1  H
ATOM   2080  CB  ILE A 135       8.878  -6.742  -5.322  1.00  0.00      AP1  C
ATOM   2081  HB  ILE A 135       8.334  -5.910  -5.819  1.00  0.00      AP1  H
ATOM   2082  CG2 ILE A 135      10.163  -6.342  -4.507  1.00  0.00      AP1  C
ATOM   2083 HG21 ILE A 135      10.738  -7.158  -4.021  1.00  0.00      AP1  H
ATOM   2084 HG22 ILE A 135      10.824  -5.842  -5.247  1.00  0.00      AP1  H
ATOM   2085 HG23 ILE A 135      10.029  -5.591  -3.699  1.00  0.00      AP1  H
ATOM   2086  CG1 ILE A 135       9.294  -7.692  -6.561  1.00  0.00      AP1  C
ATOM   2087 HG11 ILE A 135       8.457  -8.194  -7.093  1.00  0.00      AP1   
ATOM   2088 HG12 ILE A 135       9.940  -8.418  -6.023  1.00  0.00      AP1  H
ATOM   2089  CD  ILE A 135       9.951  -6.899  -7.671  1.00  0.00      AP1  C
ATOM   2090  HD1 ILE A 135       9.277  -6.184  -8.190  1.00  0.00      AP1   
ATOM   2091  HD2 ILE A 135      10.906  -6.483  -7.286  1.00  0.00      AP1   
ATOM   2092  HD3 ILE A 135      10.274  -7.631  -8.441  1.00  0.00      AP1   
ATOM   2093  C   ILE A 135       7.412  -6.593  -3.233  1.00  0.00      AP1  C
ATOM   2094  O   ILE A 135       7.920  -6.713  -2.163  1.00  0.00      AP1  O
ATOM   2095  N   ILE A 136       6.437  -5.662  -3.439  1.00  0.00      AP1  N
ATOM   2096  HN  ILE A 136       6.068  -5.565  -4.361  1.00  0.00      AP1   
ATOM   2097  CA  ILE A 136       5.940  -4.803  -2.326  1.00  0.00      AP1  C
ATOM   2098  HA  ILE A 136       6.838  -4.391  -1.889  1.00  0.00      AP1  H
ATOM   2099  CB  ILE A 136       5.088  -3.608  -2.689  1.00  0.00      AP1  C
ATOM   2100  HB  ILE A 136       5.068  -3.003  -1.758  1.00  0.00      AP1  H
ATOM   2101  CG2 ILE A 136       5.913  -2.832  -3.760  1.00  0.00      AP1  C
ATOM   2102 HG21 ILE A 136       6.970  -2.656  -3.467  1.00  0.00      AP1  H
ATOM   2103 HG22 ILE A 136       5.938  -3.425  -4.699  1.00  0.00      AP1  H
ATOM   2104 HG23 ILE A 136       5.556  -1.817  -4.037  1.00  0.00      AP1  H
ATOM   2105  CG1 ILE A 136       3.740  -3.917  -3.201  1.00  0.00      AP1  C
ATOM   2106 HG11 ILE A 136       3.244  -4.619  -2.497  1.00  0.00      AP1   
ATOM   2107 HG12 ILE A 136       3.757  -4.557  -4.109  1.00  0.00      AP1  H
ATOM   2108  CD  ILE A 136       2.828  -2.701  -3.342  1.00  0.00      AP1  C
ATOM   2109  HD1 ILE A 136       1.768  -3.014  -3.459  1.00  0.00      AP1   
ATOM   2110  HD2 ILE A 136       2.829  -2.216  -2.342  1.00  0.00      AP1   
ATOM   2111  HD3 ILE A 136       3.129  -1.937  -4.089  1.00  0.00      AP1   
ATOM   2112  C   ILE A 136       5.393  -5.660  -1.176  1.00  0.00      AP1  C
ATOM   2113  O   ILE A 136       5.743  -5.350  -0.019  1.00  0.00      AP1  O
ATOM   2114  N   ASN A 137       4.600  -6.721  -1.443  1.00  0.00      AP1  N
ATOM   2115  HN  ASN A 137       4.181  -6.869  -2.335  1.00  0.00      AP1   
ATOM   2116  CA  ASN A 137       4.132  -7.597  -0.316  1.00  0.00      AP1  C
ATOM   2117  HA  ASN A 137       3.625  -7.005   0.432  1.00  0.00      AP1  H
ATOM   2118  CB  ASN A 137       3.115  -8.691  -0.800  1.00  0.00      AP1  C
ATOM   2119  HB1 ASN A 137       2.939  -9.416   0.023  1.00  0.00      AP1   
ATOM   2120  HB2 ASN A 137       3.624  -9.275  -1.597  1.00  0.00      AP1  H
ATOM   2121  CG  ASN A 137       1.869  -8.096  -1.370  1.00  0.00      AP1  C
ATOM   2122  OD1 ASN A 137       1.459  -6.999  -0.932  1.00  0.00      AP1  O
ATOM   2123  ND2 ASN A 137       1.125  -8.794  -2.300  1.00  0.00      AP1  N
ATOM   2124 HD21 ASN A 137       1.314  -9.752  -2.512  1.00  0.00      AP1  H
ATOM   2125 HD22 ASN A 137       0.245  -8.350  -2.473  1.00  0.00      AP1  H
ATOM   2126  C   ASN A 137       5.238  -8.326   0.428  1.00  0.00      AP1  C
ATOM   2127  O   ASN A 137       5.206  -8.551   1.620  1.00  0.00      AP1  O
ATOM   2128  N   SER A 138       6.346  -8.635  -0.289  1.00  0.00      AP1  N
ATOM   2129  HN  SER A 138       6.310  -8.278  -1.219  1.00  0.00      AP1   
ATOM   2130  CA  SER A 138       7.586  -9.090   0.465  1.00  0.00      AP1  C
ATOM   2131  HA  SER A 138       7.239  -9.941   1.032  1.00  0.00      AP1  H
ATOM   2132  CB  SER A 138       8.686  -9.535  -0.412  1.00  0.00      AP1  C
ATOM   2133  HB1 SER A 138       9.353 -10.182   0.198  1.00  0.00      AP1   
ATOM   2134  HB2 SER A 138       9.355  -8.774  -0.867  1.00  0.00      AP1  H
ATOM   2135  OG  SER A 138       8.231 -10.313  -1.503  1.00  0.00      AP1  O
ATOM   2136  HG1 SER A 138       7.527  -9.868  -1.980  1.00  0.00      AP1  H
ATOM   2137  C   SER A 138       8.092  -8.071   1.493  1.00  0.00      AP1  C
ATOM   2138  O   SER A 138       8.411  -8.532   2.613  1.00  0.00      AP1  O
ATOM   2139  N   GLY A 139       8.111  -6.709   1.266  1.00  0.00      AP1  N
ATOM   2140  HN  GLY A 139       7.833  -6.373   0.370  1.00  0.00      AP1   
ATOM   2141  CA  GLY A 139       8.427  -5.662   2.257  1.00  0.00      AP1  C
ATOM   2142  HA1 GLY A 139       8.247  -4.796   1.638  1.00  0.00      AP1   
ATOM   2143  HA2 GLY A 139       9.471  -5.682   2.532  1.00  0.00      AP1  H
ATOM   2144  C   GLY A 139       7.543  -5.607   3.453  1.00  0.00      AP1  C
ATOM   2145  O   GLY A 139       7.997  -5.500   4.558  1.00  0.00      AP1  O
ATOM   2146  N   PHE A 140       6.277  -5.790   3.247  1.00  0.00      AP1  N
ATOM   2147  HN  PHE A 140       5.874  -5.818   2.336  1.00  0.00      AP1   
ATOM   2148  CA  PHE A 140       5.336  -5.894   4.374  1.00  0.00      AP1  C
ATOM   2149  HA  PHE A 140       5.521  -4.985   4.927  1.00  0.00      AP1  H
ATOM   2150  CB  PHE A 140       3.923  -5.706   3.953  1.00  0.00      AP1  C
ATOM   2151  HB1 PHE A 140       3.166  -5.614   4.761  1.00  0.00      AP1   
ATOM   2152  HB2 PHE A 140       3.712  -6.642   3.393  1.00  0.00      AP1  H
ATOM   2153  CG  PHE A 140       3.548  -4.597   2.996  1.00  0.00      AP1  C
ATOM   2154  CD1 PHE A 140       2.822  -4.929   1.914  1.00  0.00      AP1  C
ATOM   2155  HD1 PHE A 140       2.310  -5.873   1.802  1.00  0.00      AP1  H
ATOM   2156  CE1 PHE A 140       2.514  -4.037   0.953  1.00  0.00      AP1  C
ATOM   2157  HE1 PHE A 140       2.021  -4.336   0.040  1.00  0.00      AP1  H
ATOM   2158  CZ  PHE A 140       2.767  -2.710   1.156  1.00  0.00      AP1  C
ATOM   2159  HZ  PHE A 140       2.337  -1.940   0.533  1.00  0.00      AP1  H
ATOM   2160  CD2 PHE A 140       3.945  -3.317   3.205  1.00  0.00      AP1  C
ATOM   2161  HD2 PHE A 140       4.624  -3.005   3.985  1.00  0.00      AP1  H
ATOM   2162  CE2 PHE A 140       3.536  -2.347   2.237  1.00  0.00      AP1  C
ATOM   2163  HE2 PHE A 140       3.886  -1.337   2.386  1.00  0.00      AP1  H
ATOM   2164  C   PHE A 140       5.571  -7.063   5.338  1.00  0.00      AP1  C
ATOM   2165  O   PHE A 140       5.575  -6.918   6.553  1.00  0.00      AP1  O
ATOM   2166  N   ILE A 141       5.788  -8.293   4.803  1.00  0.00      AP1  N
ATOM   2167  HN  ILE A 141       5.732  -8.462   3.822  1.00  0.00      AP1   
ATOM   2168  CA  ILE A 141       6.182  -9.360   5.690  1.00  0.00      AP1  C
ATOM   2169  HA  ILE A 141       5.600  -9.410   6.598  1.00  0.00      AP1  H
ATOM   2170  CB  ILE A 141       6.174 -10.682   4.999  1.00  0.00      AP1  C
ATOM   2171  HB  ILE A 141       6.826 -10.664   4.100  1.00  0.00      AP1  H
ATOM   2172  CG2 ILE A 141       6.692 -11.815   6.025  1.00  0.00      AP1  C
ATOM   2173 HG21 ILE A 141       7.796 -11.846   5.904  1.00  0.00      AP1  H
ATOM   2174 HG22 ILE A 141       6.455 -11.606   7.090  1.00  0.00      AP1  H
ATOM   2175 HG23 ILE A 141       6.241 -12.805   5.798  1.00  0.00      AP1  H
ATOM   2176  CG1 ILE A 141       4.756 -10.919   4.530  1.00  0.00      AP1  C
ATOM   2177 HG11 ILE A 141       4.774 -11.896   4.002  1.00  0.00      AP1   
ATOM   2178 HG12 ILE A 141       4.499 -10.190   3.731  1.00  0.00      AP1  H
ATOM   2179  CD  ILE A 141       3.637 -11.100   5.596  1.00  0.00      AP1  C
ATOM   2180  HD1 ILE A 141       3.124 -10.178   5.944  1.00  0.00      AP1   
ATOM   2181  HD2 ILE A 141       2.887 -11.893   5.385  1.00  0.00      AP1   
ATOM   2182  HD3 ILE A 141       4.118 -11.631   6.445  1.00  0.00      AP1   
ATOM   2183  C   ILE A 141       7.600  -9.073   6.174  1.00  0.00      AP1  C
ATOM   2184  O   ILE A 141       7.848  -9.259   7.336  1.00  0.00      AP1  O
ATOM   2185  N   LEU A 142       8.620  -8.596   5.371  1.00  0.00      AP1  N
ATOM   2186  HN  LEU A 142       8.535  -8.454   4.388  1.00  0.00      AP1   
ATOM   2187  CA  LEU A 142       9.975  -8.693   5.896  1.00  0.00      AP1  C
ATOM   2188  HA  LEU A 142       9.981  -9.565   6.533  1.00  0.00      AP1  H
ATOM   2189  CB  LEU A 142      10.948  -8.920   4.714  1.00  0.00      AP1  C
ATOM   2190  HB1 LEU A 142      10.606  -8.109   4.036  1.00  0.00      AP1   
ATOM   2191  HB2 LEU A 142      10.661  -9.861   4.197  1.00  0.00      AP1  H
ATOM   2192  CG  LEU A 142      12.384  -8.785   4.780  1.00  0.00      AP1  C
ATOM   2193  HG  LEU A 142      12.716  -7.814   5.204  1.00  0.00      AP1  H
ATOM   2194  CD1 LEU A 142      12.934  -9.963   5.711  1.00  0.00      AP1  C
ATOM   2195 HD11 LEU A 142      14.026 -10.148   5.614  1.00  0.00      AP1  H
ATOM   2196 HD12 LEU A 142      12.633  -9.950   6.780  1.00  0.00      AP1  H
ATOM   2197 HD13 LEU A 142      12.377 -10.829   5.293  1.00  0.00      AP1  H
ATOM   2198  CD2 LEU A 142      12.975  -8.854   3.400  1.00  0.00      AP1  C
ATOM   2199 HD21 LEU A 142      12.817  -7.843   2.969  1.00  0.00      AP1  H
ATOM   2200 HD22 LEU A 142      14.072  -9.024   3.442  1.00  0.00      AP1  H
ATOM   2201 HD23 LEU A 142      12.469  -9.541   2.687  1.00  0.00      AP1  H
ATOM   2202  C   LEU A 142      10.365  -7.539   6.824  1.00  0.00      AP1  C
ATOM   2203  O   LEU A 142      11.337  -7.633   7.582  1.00  0.00      AP1  O
ATOM   2204  N   GLY A 143       9.576  -6.436   6.807  1.00  0.00      AP1  N
ATOM   2205  HN  GLY A 143       8.850  -6.446   6.124  1.00  0.00      AP1   
ATOM   2206  CA  GLY A 143       9.764  -5.231   7.527  1.00  0.00      AP1  C
ATOM   2207  HA1 GLY A 143       8.925  -4.565   7.387  1.00  0.00      AP1   
ATOM   2208  HA2 GLY A 143      10.651  -4.767   7.122  1.00  0.00      AP1  H
ATOM   2209  C   GLY A 143       9.876  -5.364   9.086  1.00  0.00      AP1  C
ATOM   2210  O   GLY A 143      10.939  -4.967   9.693  1.00  0.00      AP1  O
ATOM   2211  N   PRO A 144       8.924  -5.882   9.771  1.00  0.00      AP1  N
ATOM   2212  CD  PRO A 144       7.501  -5.988   9.328  1.00  0.00      AP1  C
ATOM   2213  HD1 PRO A 144       7.219  -5.254   8.543  1.00  0.00      AP1   
ATOM   2214  HD2 PRO A 144       7.396  -6.995   8.869  1.00  0.00      AP1  H
ATOM   2215  CA  PRO A 144       9.003  -5.862  11.253  1.00  0.00      AP1  C
ATOM   2216  HA  PRO A 144       9.313  -4.888  11.603  1.00  0.00      AP1  H
ATOM   2217  CB  PRO A 144       7.614  -6.373  11.720  1.00  0.00      AP1  C
ATOM   2218  HB1 PRO A 144       7.350  -5.857  12.668  1.00  0.00      AP1   
ATOM   2219  HB2 PRO A 144       7.541  -7.477  11.825  1.00  0.00      AP1  H
ATOM   2220  CG  PRO A 144       6.653  -6.034  10.617  1.00  0.00      AP1  C
ATOM   2221  HG1 PRO A 144       6.192  -5.055  10.866  1.00  0.00      AP1   
ATOM   2222  HG2 PRO A 144       5.750  -6.649  10.417  1.00  0.00      AP1  H
ATOM   2223  C   PRO A 144      10.085  -6.913  11.702  1.00  0.00      AP1  C
ATOM   2224  O   PRO A 144      10.578  -6.812  12.786  1.00  0.00      AP1  O
ATOM   2225  N   GLY A 145      10.413  -7.868  10.850  1.00  0.00      AP1  N
ATOM   2226  HN  GLY A 145       9.956  -7.716   9.976  1.00  0.00      AP1   
ATOM   2227  CA  GLY A 145      11.551  -8.764  10.997  1.00  0.00      AP1  C
ATOM   2228  HA1 GLY A 145      11.464  -9.622  10.347  1.00  0.00      AP1   
ATOM   2229  HA2 GLY A 145      11.542  -9.124  12.015  1.00  0.00      AP1  H
ATOM   2230  C   GLY A 145      12.911  -8.153  10.936  1.00  0.00      AP1  C
ATOM   2231  O   GLY A 145      13.746  -8.236  11.762  1.00  0.00      AP1  O
ATOM   2232  N   ILE A 146      13.328  -7.429   9.874  1.00  0.00      AP1  N
ATOM   2233  HN  ILE A 146      12.714  -7.382   9.091  1.00  0.00      AP1   
ATOM   2234  CA  ILE A 146      14.536  -6.723   9.888  1.00  0.00      AP1  C
ATOM   2235  HA  ILE A 146      15.407  -7.350  10.009  1.00  0.00      AP1  H
ATOM   2236  CB  ILE A 146      14.771  -6.103   8.457  1.00  0.00      AP1  C
ATOM   2237  HB  ILE A 146      13.995  -5.332   8.264  1.00  0.00      AP1  H
ATOM   2238  CG2 ILE A 146      16.121  -5.304   8.292  1.00  0.00      AP1  C
ATOM   2239 HG21 ILE A 146      16.926  -6.046   8.480  1.00  0.00      AP1  H
ATOM   2240 HG22 ILE A 146      16.172  -4.795   7.305  1.00  0.00      AP1  H
ATOM   2241 HG23 ILE A 146      16.286  -4.557   9.098  1.00  0.00      AP1  H
ATOM   2242  CG1 ILE A 146      14.678  -7.149   7.362  1.00  0.00      AP1  C
ATOM   2243 HG11 ILE A 146      14.934  -6.586   6.439  1.00  0.00      AP1   
ATOM   2244 HG12 ILE A 146      13.740  -7.736   7.254  1.00  0.00      AP1  H
ATOM   2245  CD  ILE A 146      15.759  -8.290   7.501  1.00  0.00      AP1  C
ATOM   2246  HD1 ILE A 146      15.610  -8.944   6.615  1.00  0.00      AP1   
ATOM   2247  HD2 ILE A 146      16.840  -8.032   7.520  1.00  0.00      AP1   
ATOM   2248  HD3 ILE A 146      15.523  -8.871   8.418  1.00  0.00      AP1   
ATOM   2249  C   ILE A 146      14.546  -5.511  10.885  1.00  0.00      AP1  C
ATOM   2250  O   ILE A 146      15.572  -5.245  11.529  1.00  0.00      AP1  O
ATOM   2251  N   GLY A 147      13.433  -4.689  11.026  1.00  0.00      AP1  N
ATOM   2252  HN  GLY A 147      12.610  -4.822  10.478  1.00  0.00      AP1   
ATOM   2253  CA  GLY A 147      13.293  -3.660  11.988  1.00  0.00      AP1  C
ATOM   2254  HA1 GLY A 147      12.297  -3.257  11.880  1.00  0.00      AP1   
ATOM   2255  HA2 GLY A 147      14.053  -2.917  11.803  1.00  0.00      AP1  H
ATOM   2256  C   GLY A 147      13.350  -4.012  13.442  1.00  0.00      AP1  C
ATOM   2257  O   GLY A 147      13.933  -3.239  14.176  1.00  0.00      AP1  O
ATOM   2258  N   GLY A 148      12.770  -5.158  13.851  1.00  0.00      AP1  N
ATOM   2259  HN  GLY A 148      12.128  -5.605  13.234  1.00  0.00      AP1   
ATOM   2260  CA  GLY A 148      12.980  -5.525  15.250  1.00  0.00      AP1  C
ATOM   2261  HA1 GLY A 148      12.451  -6.440  15.471  1.00  0.00      AP1   
ATOM   2262  HA2 GLY A 148      12.727  -4.711  15.913  1.00  0.00      AP1  H
ATOM   2263  C   GLY A 148      14.427  -5.910  15.491  1.00  0.00      AP1  C
ATOM   2264  O   GLY A 148      14.998  -5.783  16.575  1.00  0.00      AP1  O
ATOM   2265  N   PHE A 149      15.050  -6.493  14.468  1.00  0.00      AP1  N
ATOM   2266  HN  PHE A 149      14.635  -6.557  13.564  1.00  0.00      AP1   
ATOM   2267  CA  PHE A 149      16.430  -6.913  14.536  1.00  0.00      AP1  C
ATOM   2268  HA  PHE A 149      16.511  -7.573  15.387  1.00  0.00      AP1  H
ATOM   2269  CB  PHE A 149      16.885  -7.720  13.284  1.00  0.00      AP1  C
ATOM   2270  HB1 PHE A 149      16.761  -7.087  12.379  1.00  0.00      AP1   
ATOM   2271  HB2 PHE A 149      16.208  -8.584  13.114  1.00  0.00      AP1  H
ATOM   2272  CG  PHE A 149      18.335  -8.191  13.317  1.00  0.00      AP1  C
ATOM   2273  CD1 PHE A 149      19.109  -7.711  12.273  1.00  0.00      AP1  C
ATOM   2274  HD1 PHE A 149      18.753  -7.119  11.443  1.00  0.00      AP1  H
ATOM   2275  CE1 PHE A 149      20.481  -8.205  12.208  1.00  0.00      AP1  C
ATOM   2276  HE1 PHE A 149      21.087  -7.829  11.396  1.00  0.00      AP1  H
ATOM   2277  CZ  PHE A 149      20.951  -9.046  13.276  1.00  0.00      AP1  C
ATOM   2278  HZ  PHE A 149      21.893  -9.571  13.218  1.00  0.00      AP1  H
ATOM   2279  CD2 PHE A 149      18.821  -8.981  14.377  1.00  0.00      AP1  C
ATOM   2280  HD2 PHE A 149      18.175  -9.376  15.146  1.00  0.00      AP1  H
ATOM   2281  CE2 PHE A 149      20.116  -9.404  14.308  1.00  0.00      AP1  C
ATOM   2282  HE2 PHE A 149      20.548 -10.098  15.013  1.00  0.00      AP1  H
ATOM   2283  C   PHE A 149      17.358  -5.774  14.793  1.00  0.00      AP1  C
ATOM   2284  O   PHE A 149      18.261  -5.800  15.694  1.00  0.00      AP1  O
ATOM   2285  N   MET A 150      17.095  -4.688  14.009  1.00  0.00      AP1  N
ATOM   2286  HN  MET A 150      16.189  -4.703  13.593  1.00  0.00      AP1   
ATOM   2287  CA  MET A 150      17.907  -3.452  14.084  1.00  0.00      AP1  C
ATOM   2288  HA  MET A 150      18.946  -3.737  14.158  1.00  0.00      AP1  H
ATOM   2289  CB  MET A 150      17.800  -2.738  12.736  1.00  0.00      AP1  C
ATOM   2290  HB1 MET A 150      18.297  -1.761  12.914  1.00  0.00      AP1   
ATOM   2291  HB2 MET A 150      16.731  -2.491  12.562  1.00  0.00      AP1  H
ATOM   2292  CG  MET A 150      18.364  -3.635  11.529  1.00  0.00      AP1  C
ATOM   2293  HG1 MET A 150      18.310  -3.027  10.600  1.00  0.00      AP1   
ATOM   2294  HG2 MET A 150      17.758  -4.548  11.347  1.00  0.00      AP1  H
ATOM   2295  SD  MET A 150      20.109  -4.046  11.936  1.00  0.00      AP1  S
ATOM   2296  CE  MET A 150      20.338  -4.836  10.320  1.00  0.00      AP1  C
ATOM   2297  HE1 MET A 150      19.345  -5.268  10.073  1.00  0.00      AP1  H
ATOM   2298  HE2 MET A 150      20.436  -4.109   9.486  1.00  0.00      AP1  H
ATOM   2299  HE3 MET A 150      21.278  -5.428  10.289  1.00  0.00      AP1  H
ATOM   2300  C   MET A 150      17.548  -2.571  15.212  1.00  0.00      AP1  C
ATOM   2301  O   MET A 150      18.371  -1.782  15.685  1.00  0.00      AP1  O
ATOM   2302  N   ALA A 151      16.303  -2.714  15.792  1.00  0.00      AP1  N
ATOM   2303  HN  ALA A 151      15.538  -3.170  15.343  1.00  0.00      AP1   
ATOM   2304  CA  ALA A 151      16.023  -2.102  17.129  1.00  0.00      AP1  C
ATOM   2305  HA  ALA A 151      15.967  -1.024  17.097  1.00  0.00      AP1  H
ATOM   2306  CB  ALA A 151      14.584  -2.552  17.450  1.00  0.00      AP1  C
ATOM   2307  HB1 ALA A 151      14.329  -1.974  18.363  1.00  0.00      AP1  H
ATOM   2308  HB2 ALA A 151      13.827  -2.173  16.730  1.00  0.00      AP1  H
ATOM   2309  HB3 ALA A 151      14.378  -3.631  17.618  1.00  0.00      AP1  H
ATOM   2310  C   ALA A 151      16.939  -2.437  18.183  1.00  0.00      AP1  C
ATOM   2311  O   ALA A 151      17.355  -1.679  19.049  1.00  0.00      AP1  O
ATOM   2312  N   GLU A 152      17.371  -3.740  18.215  1.00  0.00      AP1  N
ATOM   2313  HN  GLU A 152      17.087  -4.412  17.535  1.00  0.00      AP1   
ATOM   2314  CA  GLU A 152      18.222  -4.275  19.279  1.00  0.00      AP1  C
ATOM   2315  HA  GLU A 152      17.768  -3.986  20.216  1.00  0.00      AP1  H
ATOM   2316  CB  GLU A 152      18.225  -5.925  19.282  1.00  0.00      AP1  C
ATOM   2317  HB1 GLU A 152      19.109  -6.305  19.837  1.00  0.00      AP1   
ATOM   2318  HB2 GLU A 152      18.461  -6.131  18.216  1.00  0.00      AP1  H
ATOM   2319  CG  GLU A 152      16.964  -6.569  19.948  1.00  0.00      AP1  C
ATOM   2320  HG1 GLU A 152      16.010  -6.175  19.537  1.00  0.00      AP1   
ATOM   2321  HG2 GLU A 152      16.943  -6.263  21.016  1.00  0.00      AP1  H
ATOM   2322  CD  GLU A 152      17.044  -8.064  20.002  1.00  0.00      AP1  C
ATOM   2323  OE1 GLU A 152      16.528  -8.718  19.066  1.00  0.00      AP1  O
ATOM   2324  OE2 GLU A 152      17.557  -8.575  21.049  1.00  0.00      AP1  O
ATOM   2325  C   GLU A 152      19.618  -3.674  19.332  1.00  0.00      AP1  C
ATOM   2326  O   GLU A 152      20.189  -3.478  20.384  1.00  0.00      AP1  O
ATOM   2327  N   VAL A 153      20.145  -3.441  18.123  1.00  0.00      AP1  N
ATOM   2328  HN  VAL A 153      19.547  -3.668  17.357  1.00  0.00      AP1   
ATOM   2329  CA  VAL A 153      21.457  -2.838  17.954  1.00  0.00      AP1  C
ATOM   2330  HA  VAL A 153      22.201  -3.373  18.526  1.00  0.00      AP1  H
ATOM   2331  CB  VAL A 153      21.812  -2.851  16.439  1.00  0.00      AP1  C
ATOM   2332  HB  VAL A 153      21.073  -2.174  15.958  1.00  0.00      AP1  H
ATOM   2333  CG1 VAL A 153      23.183  -2.317  16.145  1.00  0.00      AP1  C
ATOM   2334 HG11 VAL A 153      23.326  -1.279  16.512  1.00  0.00      AP1  H
ATOM   2335 HG12 VAL A 153      24.039  -2.805  16.659  1.00  0.00      AP1  H
ATOM   2336 HG13 VAL A 153      23.407  -2.267  15.058  1.00  0.00      AP1  H
ATOM   2337  CG2 VAL A 153      21.710  -4.242  15.872  1.00  0.00      AP1  C
ATOM   2338 HG21 VAL A 153      22.371  -4.859  16.518  1.00  0.00      AP1  H
ATOM   2339 HG22 VAL A 153      20.682  -4.623  16.053  1.00  0.00      AP1  H
ATOM   2340 HG23 VAL A 153      22.073  -4.201  14.823  1.00  0.00      AP1  H
ATOM   2341  C   VAL A 153      21.538  -1.347  18.495  1.00  0.00      AP1  C
ATOM   2342  O   VAL A 153      22.396  -1.102  19.360  1.00  0.00      AP1  O
ATOM   2343  N   SER A 154      20.656  -0.476  17.986  1.00  0.00      AP1  N
ATOM   2344  HN  SER A 154      19.908  -0.789  17.406  1.00  0.00      AP1   
ATOM   2345  CA  SER A 154      20.686   0.904  18.400  1.00  0.00      AP1  C
ATOM   2346  HA  SER A 154      20.677   0.900  19.480  1.00  0.00      AP1  H
ATOM   2347  CB  SER A 154      21.816   1.911  17.801  1.00  0.00      AP1  C
ATOM   2348  HB1 SER A 154      21.778   1.790  16.697  1.00  0.00      AP1   
ATOM   2349  HB2 SER A 154      22.805   1.548  18.153  1.00  0.00      AP1  H
ATOM   2350  OG  SER A 154      21.757   3.331  18.143  1.00  0.00      AP1  O
ATOM   2351  HG1 SER A 154      22.001   3.475  19.060  1.00  0.00      AP1  H
ATOM   2352  C   SER A 154      19.356   1.434  18.032  1.00  0.00      AP1  C
ATOM   2353  O   SER A 154      18.762   1.196  16.972  1.00  0.00      AP1  O
ATOM   2354  N   HSD A 155      18.828   2.296  18.850  1.00  0.00      AP1  N
ATOM   2355  HN  HSD A 155      19.066   2.474  19.801  1.00  0.00      AP1   
ATOM   2356  CA  HSD A 155      17.510   2.735  18.473  1.00  0.00      AP1  C
ATOM   2357  HA  HSD A 155      16.941   1.847  18.237  1.00  0.00      AP1  H
ATOM   2358  CB  HSD A 155      16.870   3.426  19.707  1.00  0.00      AP1  C
ATOM   2359  HB1 HSD A 155      15.850   3.765  19.428  1.00  0.00      AP1   
ATOM   2360  HB2 HSD A 155      17.505   4.283  20.019  1.00  0.00      AP1  H
ATOM   2361  ND1 HSD A 155      16.266   3.167  22.233  1.00  0.00      AP1  N
ATOM   2362  HD1 HSD A 155      16.146   4.144  22.406  1.00  0.00      AP1  H
ATOM   2363  CG  HSD A 155      16.639   2.611  21.042  1.00  0.00      AP1  C
ATOM   2364  CE1 HSD A 155      16.446   2.315  23.229  1.00  0.00      AP1  C
ATOM   2365  HE1 HSD A 155      16.282   2.527  24.286  1.00  0.00      AP1  H
ATOM   2366  NE2 HSD A 155      16.994   1.218  22.748  1.00  0.00      AP1  N
ATOM   2367  CD2 HSD A 155      17.125   1.392  21.387  1.00  0.00      AP1  C
ATOM   2368  HD2 HSD A 155      17.594   0.698  20.700  1.00  0.00      AP1  H
ATOM   2369  C   HSD A 155      17.373   3.721  17.288  1.00  0.00      AP1  C
ATOM   2370  O   HSD A 155      16.240   3.906  16.770  1.00  0.00      AP1  O
ATOM   2371  N   ARG A 156      18.450   4.371  16.940  1.00  0.00      AP1  N
ATOM   2372  HN  ARG A 156      19.327   4.332  17.412  1.00  0.00      AP1   
ATOM   2373  CA  ARG A 156      18.515   5.119  15.679  1.00  0.00      AP1  C
ATOM   2374  HA  ARG A 156      17.638   5.732  15.533  1.00  0.00      AP1  H
ATOM   2375  CB  ARG A 156      19.724   6.110  15.796  1.00  0.00      AP1  C
ATOM   2376  HB1 ARG A 156      19.928   6.520  14.784  1.00  0.00      AP1   
ATOM   2377  HB2 ARG A 156      20.587   5.496  16.132  1.00  0.00      AP1  H
ATOM   2378  CG  ARG A 156      19.557   7.298  16.739  1.00  0.00      AP1  C
ATOM   2379  HG1 ARG A 156      19.646   7.033  17.814  1.00  0.00      AP1   
ATOM   2380  HG2 ARG A 156      18.530   7.696  16.592  1.00  0.00      AP1  H
ATOM   2381  CD  ARG A 156      20.630   8.322  16.346  1.00  0.00      AP1  C
ATOM   2382  HD1 ARG A 156      20.333   8.680  15.338  1.00  0.00      AP1   
ATOM   2383  HD2 ARG A 156      21.702   8.053  16.459  1.00  0.00      AP1  H
ATOM   2384  NE  ARG A 156      20.313   9.519  17.264  1.00  0.00      AP1  N
ATOM   2385  HE  ARG A 156      19.548  10.076  16.941  1.00  0.00      AP1  H
ATOM   2386  CZ  ARG A 156      21.156  10.091  18.172  1.00  0.00      AP1  C
ATOM   2387  NH1 ARG A 156      22.196   9.421  18.755  1.00  0.00      AP1  N
ATOM   2388 HH11 ARG A 156      22.509   8.510  18.486  1.00  0.00      AP1  H
ATOM   2389 HH12 ARG A 156      22.798  10.005  19.300  1.00  0.00      AP1  H
ATOM   2390  NH2 ARG A 156      21.075  11.324  18.591  1.00  0.00      AP1  N
ATOM   2391 HH21 ARG A 156      20.191  11.762  18.422  1.00  0.00      AP1  H
ATOM   2392 HH22 ARG A 156      21.830  11.739  19.099  1.00  0.00      AP1  H
ATOM   2393  C   ARG A 156      18.647   4.211  14.420  1.00  0.00      AP1  C
ATOM   2394  O   ARG A 156      18.658   4.723  13.289  1.00  0.00      AP1  O
ATOM   2395  N   MET A 157      18.916   2.919  14.633  1.00  0.00      AP1  N
ATOM   2396  HN  MET A 157      18.872   2.450  15.512  1.00  0.00      AP1   
ATOM   2397  CA  MET A 157      19.418   2.107  13.625  1.00  0.00      AP1  C
ATOM   2398  HA  MET A 157      20.254   2.697  13.280  1.00  0.00      AP1  H
ATOM   2399  CB  MET A 157      20.061   0.794  14.194  1.00  0.00      AP1  C
ATOM   2400  HB1 MET A 157      19.263   0.139  14.606  1.00  0.00      AP1   
ATOM   2401  HB2 MET A 157      20.730   1.118  15.019  1.00  0.00      AP1  H
ATOM   2402  CG  MET A 157      20.929   0.092  13.116  1.00  0.00      AP1  C
ATOM   2403  HG1 MET A 157      20.370  -0.187  12.197  1.00  0.00      AP1   
ATOM   2404  HG2 MET A 157      21.339  -0.790  13.653  1.00  0.00      AP1  H
ATOM   2405  SD  MET A 157      22.473   0.949  12.593  1.00  0.00      AP1  S
ATOM   2406  CE  MET A 157      23.406  -0.499  12.064  1.00  0.00      AP1  C
ATOM   2407  HE1 MET A 157      24.417  -0.164  11.749  1.00  0.00      AP1  H
ATOM   2408  HE2 MET A 157      23.468  -1.279  12.853  1.00  0.00      AP1  H
ATOM   2409  HE3 MET A 157      22.937  -0.942  11.159  1.00  0.00      AP1  H
ATOM   2410  C   MET A 157      18.637   1.877  12.355  1.00  0.00      AP1  C
ATOM   2411  O   MET A 157      19.217   2.011  11.256  1.00  0.00      AP1  O
ATOM   2412  N   PRO A 158      17.378   1.552  12.444  1.00  0.00      AP1  N
ATOM   2413  CD  PRO A 158      16.676   1.179  13.615  1.00  0.00      AP1  C
ATOM   2414  HD1 PRO A 158      17.396   0.764  14.352  1.00  0.00      AP1   
ATOM   2415  HD2 PRO A 158      16.262   2.115  14.047  1.00  0.00      AP1  H
ATOM   2416  CA  PRO A 158      16.557   1.241  11.227  1.00  0.00      AP1  C
ATOM   2417  HA  PRO A 158      17.110   0.502  10.667  1.00  0.00      AP1  H
ATOM   2418  CB  PRO A 158      15.244   0.793  11.782  1.00  0.00      AP1  C
ATOM   2419  HB1 PRO A 158      14.759   0.016  11.154  1.00  0.00      AP1   
ATOM   2420  HB2 PRO A 158      14.684   1.719  12.037  1.00  0.00      AP1  H
ATOM   2421  CG  PRO A 158      15.540   0.243  13.155  1.00  0.00      AP1  C
ATOM   2422  HG1 PRO A 158      15.742  -0.847  13.072  1.00  0.00      AP1   
ATOM   2423  HG2 PRO A 158      14.676   0.391  13.836  1.00  0.00      AP1  H
ATOM   2424  C   PRO A 158      16.420   2.458  10.329  1.00  0.00      AP1  C
ATOM   2425  O   PRO A 158      16.182   2.277   9.158  1.00  0.00      AP1  O
ATOM   2426  N   PHE A 159      16.498   3.738  10.878  1.00  0.00      AP1  N
ATOM   2427  HN  PHE A 159      16.507   3.703  11.875  1.00  0.00      AP1   
ATOM   2428  CA  PHE A 159      16.514   5.009  10.217  1.00  0.00      AP1  C
ATOM   2429  HA  PHE A 159      15.814   5.081   9.398  1.00  0.00      AP1  H
ATOM   2430  CB  PHE A 159      16.333   6.180  11.256  1.00  0.00      AP1  C
ATOM   2431  HB1 PHE A 159      16.190   7.155  10.744  1.00  0.00      AP1   
ATOM   2432  HB2 PHE A 159      17.212   6.135  11.934  1.00  0.00      AP1  H
ATOM   2433  CG  PHE A 159      15.114   5.970  12.103  1.00  0.00      AP1  C
ATOM   2434  CD1 PHE A 159      15.259   5.820  13.479  1.00  0.00      AP1  C
ATOM   2435  HD1 PHE A 159      16.208   6.086  13.921  1.00  0.00      AP1  H
ATOM   2436  CE1 PHE A 159      14.195   5.668  14.350  1.00  0.00      AP1  C
ATOM   2437  HE1 PHE A 159      14.482   5.450  15.368  1.00  0.00      AP1  H
ATOM   2438  CZ  PHE A 159      12.886   5.636  13.791  1.00  0.00      AP1  C
ATOM   2439  HZ  PHE A 159      12.004   5.492  14.397  1.00  0.00      AP1  H
ATOM   2440  CD2 PHE A 159      13.845   6.040  11.552  1.00  0.00      AP1  C
ATOM   2441  HD2 PHE A 159      13.744   5.993  10.478  1.00  0.00      AP1  H
ATOM   2442  CE2 PHE A 159      12.747   5.735  12.407  1.00  0.00      AP1  C
ATOM   2443  HE2 PHE A 159      11.728   5.685  12.053  1.00  0.00      AP1  H
ATOM   2444  C   PHE A 159      17.807   5.238   9.486  1.00  0.00      AP1  C
ATOM   2445  O   PHE A 159      17.817   5.751   8.368  1.00  0.00      AP1  O
ATOM   2446  N   TYR A 160      18.926   4.857  10.066  1.00  0.00      AP1  N
ATOM   2447  HN  TYR A 160      18.959   4.506  10.998  1.00  0.00      AP1   
ATOM   2448  CA  TYR A 160      20.162   4.767   9.353  1.00  0.00      AP1  C
ATOM   2449  HA  TYR A 160      20.386   5.711   8.879  1.00  0.00      AP1  H
ATOM   2450  CB  TYR A 160      21.449   4.504  10.190  1.00  0.00      AP1  C
ATOM   2451  HB1 TYR A 160      22.261   4.526   9.431  1.00  0.00      AP1   
ATOM   2452  HB2 TYR A 160      21.535   3.634  10.876  1.00  0.00      AP1  H
ATOM   2453  CG  TYR A 160      21.803   5.574  11.255  1.00  0.00      AP1  C
ATOM   2454  CD1 TYR A 160      22.466   5.191  12.426  1.00  0.00      AP1  C
ATOM   2455  HD1 TYR A 160      22.953   4.228  12.412  1.00  0.00      AP1  H
ATOM   2456  CE1 TYR A 160      22.917   6.202  13.338  1.00  0.00      AP1  C
ATOM   2457  HE1 TYR A 160      23.603   5.968  14.139  1.00  0.00      AP1  H
ATOM   2458  CZ  TYR A 160      22.543   7.530  13.181  1.00  0.00      AP1  C
ATOM   2459  OH  TYR A 160      23.034   8.533  14.088  1.00  0.00      AP1  O
ATOM   2460  HH  TYR A 160      23.659   8.137  14.699  1.00  0.00      AP1  H
ATOM   2461  CD2 TYR A 160      21.520   6.905  11.103  1.00  0.00      AP1  C
ATOM   2462  HD2 TYR A 160      20.860   7.215  10.307  1.00  0.00      AP1  H
ATOM   2463  CE2 TYR A 160      21.830   7.899  12.065  1.00  0.00      AP1  C
ATOM   2464  HE2 TYR A 160      21.390   8.883  11.994  1.00  0.00      AP1  H
ATOM   2465  C   TYR A 160      20.215   3.792   8.178  1.00  0.00      AP1  C
ATOM   2466  O   TYR A 160      20.656   4.098   7.050  1.00  0.00      AP1  O
ATOM   2467  N   PHE A 161      19.621   2.621   8.463  1.00  0.00      AP1  N
ATOM   2468  HN  PHE A 161      19.123   2.515   9.320  1.00  0.00      AP1   
ATOM   2469  CA  PHE A 161      19.639   1.514   7.578  1.00  0.00      AP1  C
ATOM   2470  HA  PHE A 161      20.622   1.215   7.245  1.00  0.00      AP1  H
ATOM   2471  CB  PHE A 161      19.036   0.255   8.315  1.00  0.00      AP1  C
ATOM   2472  HB1 PHE A 161      17.951   0.248   8.555  1.00  0.00      AP1   
ATOM   2473  HB2 PHE A 161      19.490   0.084   9.315  1.00  0.00      AP1  H
ATOM   2474  CG  PHE A 161      19.127  -1.020   7.505  1.00  0.00      AP1  C
ATOM   2475  CD1 PHE A 161      17.977  -1.462   6.768  1.00  0.00      AP1  C
ATOM   2476  HD1 PHE A 161      17.130  -0.791   6.759  1.00  0.00      AP1  H
ATOM   2477  CE1 PHE A 161      18.046  -2.662   6.046  1.00  0.00      AP1  C
ATOM   2478  HE1 PHE A 161      17.313  -3.042   5.351  1.00  0.00      AP1  H
ATOM   2479  CZ  PHE A 161      19.148  -3.479   6.104  1.00  0.00      AP1  C
ATOM   2480  HZ  PHE A 161      19.144  -4.423   5.581  1.00  0.00      AP1  H
ATOM   2481  CD2 PHE A 161      20.330  -1.849   7.453  1.00  0.00      AP1  C
ATOM   2482  HD2 PHE A 161      21.134  -1.497   8.083  1.00  0.00      AP1  H
ATOM   2483  CE2 PHE A 161      20.302  -3.101   6.883  1.00  0.00      AP1  C
ATOM   2484  HE2 PHE A 161      21.214  -3.676   6.820  1.00  0.00      AP1  H
ATOM   2485  C   PHE A 161      18.746   1.746   6.357  1.00  0.00      AP1  C
ATOM   2486  O   PHE A 161      19.092   1.431   5.255  1.00  0.00      AP1  O
ATOM   2487  N   ALA A 162      17.586   2.383   6.505  1.00  0.00      AP1  N
ATOM   2488  HN  ALA A 162      17.262   2.565   7.430  1.00  0.00      AP1   
ATOM   2489  CA  ALA A 162      16.695   2.921   5.500  1.00  0.00      AP1  C
ATOM   2490  HA  ALA A 162      16.414   2.159   4.787  1.00  0.00      AP1  H
ATOM   2491  CB  ALA A 162      15.493   3.527   6.160  1.00  0.00      AP1  C
ATOM   2492  HB1 ALA A 162      15.740   4.247   6.969  1.00  0.00      AP1  H
ATOM   2493  HB2 ALA A 162      14.870   3.968   5.352  1.00  0.00      AP1  H
ATOM   2494  HB3 ALA A 162      14.924   2.705   6.645  1.00  0.00      AP1  H
ATOM   2495  C   ALA A 162      17.344   3.968   4.602  1.00  0.00      AP1  C
ATOM   2496  O   ALA A 162      17.131   3.998   3.425  1.00  0.00      AP1  O
ATOM   2497  N   GLY A 163      18.097   4.937   5.124  1.00  0.00      AP1  N
ATOM   2498  HN  GLY A 163      18.286   5.004   6.100  1.00  0.00      AP1   
ATOM   2499  CA  GLY A 163      18.818   5.962   4.437  1.00  0.00      AP1  C
ATOM   2500  HA1 GLY A 163      19.310   6.632   5.126  1.00  0.00      AP1   
ATOM   2501  HA2 GLY A 163      18.082   6.403   3.781  1.00  0.00      AP1  H
ATOM   2502  C   GLY A 163      19.875   5.359   3.543  1.00  0.00      AP1  C
ATOM   2503  O   GLY A 163      20.067   5.804   2.394  1.00  0.00      AP1  O
ATOM   2504  N   ALA A 164      20.591   4.339   3.967  1.00  0.00      AP1  N
ATOM   2505  HN  ALA A 164      20.518   4.100   4.932  1.00  0.00      AP1   
ATOM   2506  CA  ALA A 164      21.527   3.590   3.122  1.00  0.00      AP1  C
ATOM   2507  HA  ALA A 164      22.321   4.260   2.827  1.00  0.00      AP1  H
ATOM   2508  CB  ALA A 164      22.160   2.618   4.143  1.00  0.00      AP1  C
ATOM   2509  HB1 ALA A 164      22.466   3.188   5.046  1.00  0.00      AP1  H
ATOM   2510  HB2 ALA A 164      21.476   1.829   4.524  1.00  0.00      AP1  H
ATOM   2511  HB3 ALA A 164      23.071   2.051   3.855  1.00  0.00      AP1  H
ATOM   2512  C   ALA A 164      21.001   2.866   1.908  1.00  0.00      AP1  C
ATOM   2513  O   ALA A 164      21.668   2.981   0.847  1.00  0.00      AP1  O
ATOM   2514  N   LEU A 165      19.860   2.183   1.999  1.00  0.00      AP1  N
ATOM   2515  HN  LEU A 165      19.526   2.172   2.938  1.00  0.00      AP1   
ATOM   2516  CA  LEU A 165      19.068   1.662   0.911  1.00  0.00      AP1  C
ATOM   2517  HA  LEU A 165      19.823   1.216   0.281  1.00  0.00      AP1  H
ATOM   2518  CB  LEU A 165      17.926   0.713   1.354  1.00  0.00      AP1  C
ATOM   2519  HB1 LEU A 165      17.473   0.348   0.407  1.00  0.00      AP1   
ATOM   2520  HB2 LEU A 165      17.146   1.182   1.991  1.00  0.00      AP1  H
ATOM   2521  CG  LEU A 165      18.412  -0.608   1.997  1.00  0.00      AP1  C
ATOM   2522  HG  LEU A 165      18.795  -0.319   2.999  1.00  0.00      AP1  H
ATOM   2523  CD1 LEU A 165      17.126  -1.487   2.210  1.00  0.00      AP1  C
ATOM   2524 HD11 LEU A 165      16.336  -1.048   2.856  1.00  0.00      AP1  H
ATOM   2525 HD12 LEU A 165      16.569  -1.651   1.263  1.00  0.00      AP1  H
ATOM   2526 HD13 LEU A 165      17.444  -2.417   2.728  1.00  0.00      AP1  H
ATOM   2527  CD2 LEU A 165      19.506  -1.351   1.270  1.00  0.00      AP1  C
ATOM   2528 HD21 LEU A 165      19.825  -2.283   1.783  1.00  0.00      AP1  H
ATOM   2529 HD22 LEU A 165      19.148  -1.563   0.240  1.00  0.00      AP1  H
ATOM   2530 HD23 LEU A 165      20.406  -0.709   1.153  1.00  0.00      AP1  H
ATOM   2531  C   LEU A 165      18.623   2.816  -0.071  1.00  0.00      AP1  C
ATOM   2532  O   LEU A 165      18.609   2.533  -1.241  1.00  0.00      AP1  O
ATOM   2533  N   GLY A 166      18.428   4.042   0.382  1.00  0.00      AP1  N
ATOM   2534  HN  GLY A 166      18.353   4.116   1.373  1.00  0.00      AP1   
ATOM   2535  CA  GLY A 166      18.114   5.208  -0.412  1.00  0.00      AP1  C
ATOM   2536  HA1 GLY A 166      17.833   6.004   0.262  1.00  0.00      AP1   
ATOM   2537  HA2 GLY A 166      17.300   5.104  -1.114  1.00  0.00      AP1  H
ATOM   2538  C   GLY A 166      19.317   5.675  -1.204  1.00  0.00      AP1  C
ATOM   2539  O   GLY A 166      19.244   5.820  -2.401  1.00  0.00      AP1  O
ATOM   2540  N   ILE A 167      20.499   5.775  -0.580  1.00  0.00      AP1  N
ATOM   2541  HN  ILE A 167      20.500   5.630   0.407  1.00  0.00      AP1   
ATOM   2542  CA  ILE A 167      21.822   6.040  -1.211  1.00  0.00      AP1  C
ATOM   2543  HA  ILE A 167      21.698   6.963  -1.758  1.00  0.00      AP1  H
ATOM   2544  CB  ILE A 167      22.964   6.141  -0.141  1.00  0.00      AP1  C
ATOM   2545  HB  ILE A 167      23.016   5.166   0.389  1.00  0.00      AP1  H
ATOM   2546  CG2 ILE A 167      24.278   6.367  -0.841  1.00  0.00      AP1  C
ATOM   2547 HG21 ILE A 167      25.047   6.591  -0.071  1.00  0.00      AP1  H
ATOM   2548 HG22 ILE A 167      24.594   5.438  -1.361  1.00  0.00      AP1  H
ATOM   2549 HG23 ILE A 167      24.314   7.263  -1.498  1.00  0.00      AP1  H
ATOM   2550  CG1 ILE A 167      22.684   7.239   0.933  1.00  0.00      AP1  C
ATOM   2551 HG11 ILE A 167      21.752   7.090   1.518  1.00  0.00      AP1   
ATOM   2552 HG12 ILE A 167      22.678   8.170   0.327  1.00  0.00      AP1  H
ATOM   2553  CD  ILE A 167      23.769   7.256   2.107  1.00  0.00      AP1  C
ATOM   2554  HD1 ILE A 167      23.904   6.265   2.591  1.00  0.00      AP1   
ATOM   2555  HD2 ILE A 167      24.764   7.632   1.790  1.00  0.00      AP1   
ATOM   2556  HD3 ILE A 167      23.501   7.840   3.013  1.00  0.00      AP1   
ATOM   2557  C   ILE A 167      22.135   4.974  -2.334  1.00  0.00      AP1  C
ATOM   2558  O   ILE A 167      22.479   5.210  -3.488  1.00  0.00      AP1  O
ATOM   2559  N   LEU A 168      21.943   3.677  -2.052  1.00  0.00      AP1  N
ATOM   2560  HN  LEU A 168      21.601   3.486  -1.135  1.00  0.00      AP1   
ATOM   2561  CA  LEU A 168      21.997   2.575  -2.991  1.00  0.00      AP1  C
ATOM   2562  HA  LEU A 168      23.003   2.551  -3.384  1.00  0.00      AP1  H
ATOM   2563  CB  LEU A 168      21.820   1.252  -2.246  1.00  0.00      AP1  C
ATOM   2564  HB1 LEU A 168      20.772   1.178  -1.885  1.00  0.00      AP1   
ATOM   2565  HB2 LEU A 168      22.376   1.329  -1.288  1.00  0.00      AP1  H
ATOM   2566  CG  LEU A 168      21.932  -0.022  -3.030  1.00  0.00      AP1  C
ATOM   2567  HG  LEU A 168      21.406   0.129  -3.996  1.00  0.00      AP1  H
ATOM   2568  CD1 LEU A 168      23.381  -0.159  -3.466  1.00  0.00      AP1  C
ATOM   2569 HD11 LEU A 168      23.870   0.692  -3.988  1.00  0.00      AP1  H
ATOM   2570 HD12 LEU A 168      24.013  -0.367  -2.575  1.00  0.00      AP1  H
ATOM   2571 HD13 LEU A 168      23.529  -1.037  -4.130  1.00  0.00      AP1  H
ATOM   2572  CD2 LEU A 168      21.377  -1.316  -2.390  1.00  0.00      AP1  C
ATOM   2573 HD21 LEU A 168      21.470  -2.269  -2.953  1.00  0.00      AP1  H
ATOM   2574 HD22 LEU A 168      21.894  -1.364  -1.407  1.00  0.00      AP1  H
ATOM   2575 HD23 LEU A 168      20.291  -1.250  -2.165  1.00  0.00      AP1  H
ATOM   2576  C   LEU A 168      21.070   2.691  -4.160  1.00  0.00      AP1  C
ATOM   2577  O   LEU A 168      21.485   2.563  -5.345  1.00  0.00      AP1  O
ATOM   2578  N   ALA A 169      19.792   3.022  -3.912  1.00  0.00      AP1  N
ATOM   2579  HN  ALA A 169      19.462   3.120  -2.977  1.00  0.00      AP1   
ATOM   2580  CA  ALA A 169      18.878   3.491  -4.909  1.00  0.00      AP1  C
ATOM   2581  HA  ALA A 169      18.808   2.681  -5.620  1.00  0.00      AP1  H
ATOM   2582  CB  ALA A 169      17.416   3.676  -4.435  1.00  0.00      AP1  C
ATOM   2583  HB1 ALA A 169      17.064   2.640  -4.244  1.00  0.00      AP1  H
ATOM   2584  HB2 ALA A 169      17.444   4.289  -3.509  1.00  0.00      AP1  H
ATOM   2585  HB3 ALA A 169      16.718   4.097  -5.190  1.00  0.00      AP1  H
ATOM   2586  C   ALA A 169      19.303   4.756  -5.692  1.00  0.00      AP1  C
ATOM   2587  O   ALA A 169      19.158   4.781  -6.887  1.00  0.00      AP1  O
ATOM   2588  N   PHE A 170      19.870   5.808  -5.093  1.00  0.00      AP1  N
ATOM   2589  HN  PHE A 170      19.910   5.870  -4.099  1.00  0.00      AP1   
ATOM   2590  CA  PHE A 170      20.315   6.910  -5.801  1.00  0.00      AP1  C
ATOM   2591  HA  PHE A 170      19.398   7.185  -6.301  1.00  0.00      AP1  H
ATOM   2592  CB  PHE A 170      20.693   8.057  -4.809  1.00  0.00      AP1  C
ATOM   2593  HB1 PHE A 170      21.520   7.756  -4.132  1.00  0.00      AP1   
ATOM   2594  HB2 PHE A 170      19.868   8.300  -4.105  1.00  0.00      AP1  H
ATOM   2595  CG  PHE A 170      21.234   9.294  -5.432  1.00  0.00      AP1  C
ATOM   2596  CD1 PHE A 170      20.389  10.213  -6.128  1.00  0.00      AP1  C
ATOM   2597  HD1 PHE A 170      19.342  10.027  -6.317  1.00  0.00      AP1  H
ATOM   2598  CE1 PHE A 170      20.867  11.439  -6.595  1.00  0.00      AP1  C
ATOM   2599  HE1 PHE A 170      20.233  12.149  -7.105  1.00  0.00      AP1  H
ATOM   2600  CZ  PHE A 170      22.279  11.696  -6.642  1.00  0.00      AP1  C
ATOM   2601  HZ  PHE A 170      22.692  12.488  -7.250  1.00  0.00      AP1  H
ATOM   2602  CD2 PHE A 170      22.639   9.565  -5.357  1.00  0.00      AP1  C
ATOM   2603  HD2 PHE A 170      23.438   9.000  -4.899  1.00  0.00      AP1  H
ATOM   2604  CE2 PHE A 170      23.103  10.790  -5.943  1.00  0.00      AP1  C
ATOM   2605  HE2 PHE A 170      24.158  10.964  -6.094  1.00  0.00      AP1  H
ATOM   2606  C   PHE A 170      21.366   6.602  -6.833  1.00  0.00      AP1  C
ATOM   2607  O   PHE A 170      21.339   6.881  -8.033  1.00  0.00      AP1  O
ATOM   2608  N   ILE A 171      22.396   5.938  -6.274  1.00  0.00      AP1  N
ATOM   2609  HN  ILE A 171      22.312   5.548  -5.361  1.00  0.00      AP1   
ATOM   2610  CA  ILE A 171      23.515   5.501  -7.156  1.00  0.00      AP1  C
ATOM   2611  HA  ILE A 171      23.877   6.381  -7.666  1.00  0.00      AP1  H
ATOM   2612  CB  ILE A 171      24.736   4.854  -6.496  1.00  0.00      AP1  C
ATOM   2613  HB  ILE A 171      24.400   3.969  -5.915  1.00  0.00      AP1  H
ATOM   2614  CG2 ILE A 171      25.889   4.533  -7.477  1.00  0.00      AP1  C
ATOM   2615 HG21 ILE A 171      25.978   5.389  -8.180  1.00  0.00      AP1  H
ATOM   2616 HG22 ILE A 171      26.843   4.305  -6.957  1.00  0.00      AP1  H
ATOM   2617 HG23 ILE A 171      25.583   3.733  -8.185  1.00  0.00      AP1  H
ATOM   2618  CG1 ILE A 171      25.417   5.852  -5.473  1.00  0.00      AP1  C
ATOM   2619 HG11 ILE A 171      26.252   5.249  -5.056  1.00  0.00      AP1   
ATOM   2620 HG12 ILE A 171      24.655   6.107  -4.706  1.00  0.00      AP1  H
ATOM   2621  CD  ILE A 171      26.006   7.116  -6.044  1.00  0.00      AP1  C
ATOM   2622  HD1 ILE A 171      26.386   7.769  -5.229  1.00  0.00      AP1   
ATOM   2623  HD2 ILE A 171      26.936   6.889  -6.608  1.00  0.00      AP1   
ATOM   2624  HD3 ILE A 171      25.302   7.622  -6.738  1.00  0.00      AP1   
ATOM   2625  C   ILE A 171      23.105   4.611  -8.313  1.00  0.00      AP1  C
ATOM   2626  O   ILE A 171      23.489   4.732  -9.471  1.00  0.00      AP1  O
ATOM   2627  N   MET A 172      22.194   3.613  -8.076  1.00  0.00      AP1  N
ATOM   2628  HN  MET A 172      21.998   3.331  -7.140  1.00  0.00      AP1   
ATOM   2629  CA  MET A 172      21.505   2.913  -9.089  1.00  0.00      AP1  C
ATOM   2630  HA  MET A 172      22.159   2.415  -9.790  1.00  0.00      AP1  H
ATOM   2631  CB  MET A 172      20.588   1.776  -8.516  1.00  0.00      AP1  C
ATOM   2632  HB1 MET A 172      19.876   1.418  -9.290  1.00  0.00      AP1   
ATOM   2633  HB2 MET A 172      20.027   2.155  -7.636  1.00  0.00      AP1  H
ATOM   2634  CG  MET A 172      21.374   0.568  -7.989  1.00  0.00      AP1  C
ATOM   2635  HG1 MET A 172      20.626  -0.183  -7.655  1.00  0.00      AP1   
ATOM   2636  HG2 MET A 172      21.915   0.877  -7.069  1.00  0.00      AP1  H
ATOM   2637  SD  MET A 172      22.289  -0.431  -9.162  1.00  0.00      AP1  S
ATOM   2638  CE  MET A 172      23.332  -1.167  -7.910  1.00  0.00      AP1  C
ATOM   2639  HE1 MET A 172      24.153  -1.834  -8.247  1.00  0.00      AP1  H
ATOM   2640  HE2 MET A 172      23.877  -0.351  -7.390  1.00  0.00      AP1  H
ATOM   2641  HE3 MET A 172      22.751  -1.755  -7.167  1.00  0.00      AP1  H
ATOM   2642  C   MET A 172      20.633   3.732  -9.993  1.00  0.00      AP1  C
ATOM   2643  O   MET A 172      20.547   3.503 -11.215  1.00  0.00      AP1  O
ATOM   2644  N   SER A 173      19.832   4.719  -9.491  1.00  0.00      AP1  N
ATOM   2645  HN  SER A 173      19.798   4.879  -8.507  1.00  0.00      AP1   
ATOM   2646  CA  SER A 173      18.907   5.539 -10.317  1.00  0.00      AP1  C
ATOM   2647  HA  SER A 173      18.376   4.809 -10.911  1.00  0.00      AP1  H
ATOM   2648  CB  SER A 173      17.804   6.291  -9.457  1.00  0.00      AP1  C
ATOM   2649  HB1 SER A 173      17.165   6.924 -10.110  1.00  0.00      AP1   
ATOM   2650  HB2 SER A 173      18.339   6.998  -8.788  1.00  0.00      AP1  H
ATOM   2651  OG  SER A 173      17.045   5.365  -8.730  1.00  0.00      AP1  O
ATOM   2652  HG1 SER A 173      17.672   4.998  -8.102  1.00  0.00      AP1  H
ATOM   2653  C   SER A 173      19.514   6.462 -11.252  1.00  0.00      AP1  C
ATOM   2654  O   SER A 173      19.008   6.675 -12.384  1.00  0.00      AP1  O
ATOM   2655  N   ILE A 174      20.665   7.017 -10.848  1.00  0.00      AP1  N
ATOM   2656  HN  ILE A 174      21.115   6.697 -10.018  1.00  0.00      AP1   
ATOM   2657  CA  ILE A 174      21.362   7.975 -11.772  1.00  0.00      AP1  C
ATOM   2658  HA  ILE A 174      20.566   8.615 -12.123  1.00  0.00      AP1  H
ATOM   2659  CB  ILE A 174      22.239   8.939 -10.934  1.00  0.00      AP1  C
ATOM   2660  HB  ILE A 174      21.581   9.336 -10.131  1.00  0.00      AP1  H
ATOM   2661  CG2 ILE A 174      23.423   8.211 -10.250  1.00  0.00      AP1  C
ATOM   2662 HG21 ILE A 174      23.154   7.395  -9.547  1.00  0.00      AP1  H
ATOM   2663 HG22 ILE A 174      24.104   7.666 -10.939  1.00  0.00      AP1  H
ATOM   2664 HG23 ILE A 174      24.031   8.931  -9.660  1.00  0.00      AP1  H
ATOM   2665  CG1 ILE A 174      22.777  10.098 -11.845  1.00  0.00      AP1  C
ATOM   2666 HG11 ILE A 174      23.544   9.599 -12.475  1.00  0.00      AP1   
ATOM   2667 HG12 ILE A 174      23.332  10.787 -11.173  1.00  0.00      AP1  H
ATOM   2668  CD  ILE A 174      21.758  10.793 -12.605  1.00  0.00      AP1  C
ATOM   2669  HD1 ILE A 174      21.135  10.146 -13.259  1.00  0.00      AP1   
ATOM   2670  HD2 ILE A 174      21.064  11.348 -11.937  1.00  0.00      AP1   
ATOM   2671  HD3 ILE A 174      22.254  11.564 -13.232  1.00  0.00      AP1   
ATOM   2672  C   ILE A 174      22.100   7.209 -12.929  1.00  0.00      AP1  C
ATOM   2673  O   ILE A 174      21.994   7.603 -14.066  1.00  0.00      AP1  O
ATOM   2674  N   VAL A 175      22.676   6.023 -12.689  1.00  0.00      AP1  N
ATOM   2675  HN  VAL A 175      22.909   5.781 -11.750  1.00  0.00      AP1   
ATOM   2676  CA  VAL A 175      23.239   5.225 -13.791  1.00  0.00      AP1  C
ATOM   2677  HA  VAL A 175      23.729   5.922 -14.454  1.00  0.00      AP1  H
ATOM   2678  CB  VAL A 175      24.376   4.353 -13.219  1.00  0.00      AP1  C
ATOM   2679  HB  VAL A 175      23.990   3.714 -12.397  1.00  0.00      AP1  H
ATOM   2680  CG1 VAL A 175      25.032   3.553 -14.405  1.00  0.00      AP1  C
ATOM   2681 HG11 VAL A 175      26.017   3.198 -14.034  1.00  0.00      AP1  H
ATOM   2682 HG12 VAL A 175      24.397   2.646 -14.505  1.00  0.00      AP1  H
ATOM   2683 HG13 VAL A 175      25.174   4.099 -15.361  1.00  0.00      AP1  H
ATOM   2684  CG2 VAL A 175      25.457   5.352 -12.708  1.00  0.00      AP1  C
ATOM   2685 HG21 VAL A 175      25.624   6.219 -13.383  1.00  0.00      AP1  H
ATOM   2686 HG22 VAL A 175      25.108   5.904 -11.809  1.00  0.00      AP1  H
ATOM   2687 HG23 VAL A 175      26.467   4.910 -12.568  1.00  0.00      AP1  H
ATOM   2688  C   VAL A 175      22.301   4.417 -14.622  1.00  0.00      AP1  C
ATOM   2689  O   VAL A 175      22.283   4.503 -15.838  1.00  0.00      AP1  O
ATOM   2690  N   LEU A 176      21.467   3.525 -14.033  1.00  0.00      AP1  N
ATOM   2691  HN  LEU A 176      21.443   3.477 -13.038  1.00  0.00      AP1   
ATOM   2692  CA  LEU A 176      20.581   2.648 -14.729  1.00  0.00      AP1  C
ATOM   2693  HA  LEU A 176      21.227   2.113 -15.409  1.00  0.00      AP1  H
ATOM   2694  CB  LEU A 176      20.031   1.448 -14.010  1.00  0.00      AP1  C
ATOM   2695  HB1 LEU A 176      19.322   0.935 -14.695  1.00  0.00      AP1   
ATOM   2696  HB2 LEU A 176      19.497   1.759 -13.087  1.00  0.00      AP1  H
ATOM   2697  CG  LEU A 176      21.030   0.344 -13.466  1.00  0.00      AP1  C
ATOM   2698  HG  LEU A 176      20.423  -0.462 -13.003  1.00  0.00      AP1  H
ATOM   2699  CD1 LEU A 176      21.610  -0.367 -14.670  1.00  0.00      AP1  C
ATOM   2700 HD11 LEU A 176      22.222  -1.219 -14.306  1.00  0.00      AP1  H
ATOM   2701 HD12 LEU A 176      20.792  -0.801 -15.284  1.00  0.00      AP1  H
ATOM   2702 HD13 LEU A 176      22.290   0.175 -15.362  1.00  0.00      AP1  H
ATOM   2703  CD2 LEU A 176      22.110   0.822 -12.484  1.00  0.00      AP1  C
ATOM   2704 HD21 LEU A 176      22.621  -0.064 -12.048  1.00  0.00      AP1  H
ATOM   2705 HD22 LEU A 176      22.864   1.531 -12.887  1.00  0.00      AP1  H
ATOM   2706 HD23 LEU A 176      21.682   1.409 -11.644  1.00  0.00      AP1  H
ATOM   2707  C   LEU A 176      19.492   3.305 -15.560  1.00  0.00      AP1  C
ATOM   2708  O   LEU A 176      19.215   2.818 -16.632  1.00  0.00      AP1  O
ATOM   2709  N   ILE A 177      18.844   4.392 -15.002  1.00  0.00      AP1  N
ATOM   2710  HN  ILE A 177      19.236   4.762 -14.163  1.00  0.00      AP1   
ATOM   2711  CA  ILE A 177      17.664   4.980 -15.625  1.00  0.00      AP1  C
ATOM   2712  HA  ILE A 177      17.063   4.165 -15.999  1.00  0.00      AP1  H
ATOM   2713  CB  ILE A 177      16.551   5.672 -14.763  1.00  0.00      AP1  C
ATOM   2714  HB  ILE A 177      16.972   6.685 -14.588  1.00  0.00      AP1  H
ATOM   2715  CG2 ILE A 177      15.268   5.672 -15.510  1.00  0.00      AP1  C
ATOM   2716 HG21 ILE A 177      15.006   4.641 -15.831  1.00  0.00      AP1  H
ATOM   2717 HG22 ILE A 177      14.422   6.128 -14.952  1.00  0.00      AP1  H
ATOM   2718 HG23 ILE A 177      15.412   6.326 -16.396  1.00  0.00      AP1  H
ATOM   2719  CG1 ILE A 177      16.497   4.920 -13.373  1.00  0.00      AP1  C
ATOM   2720 HG11 ILE A 177      17.465   4.928 -12.828  1.00  0.00      AP1   
ATOM   2721 HG12 ILE A 177      16.313   3.838 -13.544  1.00  0.00      AP1  H
ATOM   2722  CD  ILE A 177      15.476   5.467 -12.317  1.00  0.00      AP1  C
ATOM   2723  HD1 ILE A 177      15.676   6.542 -12.121  1.00  0.00      AP1   
ATOM   2724  HD2 ILE A 177      14.492   5.440 -12.832  1.00  0.00      AP1   
ATOM   2725  HD3 ILE A 177      15.526   4.914 -11.355  1.00  0.00      AP1   
ATOM   2726  C   ILE A 177      18.029   5.793 -16.896  1.00  0.00      AP1  C
ATOM   2727  O   ILE A 177      18.859   6.741 -16.839  1.00  0.00      AP1  O
ATOM   2728  N   HSD A 178      17.474   5.487 -18.048  1.00  0.00      AP1  N
ATOM   2729  HN  HSD A 178      16.739   4.837 -18.223  1.00  0.00      AP1   
ATOM   2730  CA  HSD A 178      17.817   6.244 -19.255  1.00  0.00      AP1  C
ATOM   2731  HA  HSD A 178      18.887   6.246 -19.403  1.00  0.00      AP1  H
ATOM   2732  CB  HSD A 178      17.295   5.483 -20.477  1.00  0.00      AP1  C
ATOM   2733  HB1 HSD A 178      17.573   6.067 -21.380  1.00  0.00      AP1   
ATOM   2734  HB2 HSD A 178      16.189   5.408 -20.395  1.00  0.00      AP1  H
ATOM   2735  ND1 HSD A 178      19.247   3.844 -20.775  1.00  0.00      AP1  N
ATOM   2736  HD1 HSD A 178      20.052   4.418 -20.925  1.00  0.00      AP1  H
ATOM   2737  CG  HSD A 178      17.938   4.107 -20.594  1.00  0.00      AP1  C
ATOM   2738  CE1 HSD A 178      19.430   2.511 -20.849  1.00  0.00      AP1  C
ATOM   2739  HE1 HSD A 178      20.443   2.186 -21.089  1.00  0.00      AP1  H
ATOM   2740  NE2 HSD A 178      18.280   1.875 -20.707  1.00  0.00      AP1  N
ATOM   2741  CD2 HSD A 178      17.335   2.865 -20.512  1.00  0.00      AP1  C
ATOM   2742  HD2 HSD A 178      16.294   2.593 -20.388  1.00  0.00      AP1  H
ATOM   2743  C   HSD A 178      17.339   7.738 -19.306  1.00  0.00      AP1  C
ATOM   2744  O   HSD A 178      16.270   8.079 -18.739  1.00  0.00      AP1  O
ATOM   2745  N   ASP A 179      18.327   8.582 -19.778  1.00  0.00      AP1  N
ATOM   2746  HN  ASP A 179      19.162   8.221 -20.186  1.00  0.00      AP1   
ATOM   2747  CA  ASP A 179      18.225  10.092 -19.775  1.00  0.00      AP1  C
ATOM   2748  HA  ASP A 179      17.919  10.534 -18.838  1.00  0.00      AP1  H
ATOM   2749  CB  ASP A 179      19.514  10.655 -20.384  1.00  0.00      AP1  C
ATOM   2750  HB1 ASP A 179      19.425  11.733 -20.638  1.00  0.00      AP1   
ATOM   2751  HB2 ASP A 179      19.736  10.092 -21.316  1.00  0.00      AP1  H
ATOM   2752  CG  ASP A 179      20.698  10.306 -19.489  1.00  0.00      AP1  C
ATOM   2753  OD1 ASP A 179      21.836  10.023 -19.951  1.00  0.00      AP1  O
ATOM   2754  OD2 ASP A 179      20.508  10.330 -18.265  1.00  0.00      AP1  O
ATOM   2755  C   ASP A 179      17.060  10.588 -20.597  1.00  0.00      AP1  C
ATOM   2756  O   ASP A 179      16.759   9.822 -21.522  1.00  0.00      AP1  O
ATOM   2757  N   PRO A 180      16.307  11.727 -20.383  1.00  0.00      AP1  N
ATOM   2758  CD  PRO A 180      16.389  12.618 -19.231  1.00  0.00      AP1  C
ATOM   2759  HD1 PRO A 180      15.817  12.165 -18.393  1.00  0.00      AP1   
ATOM   2760  HD2 PRO A 180      17.476  12.569 -19.003  1.00  0.00      AP1  H
ATOM   2761  CA  PRO A 180      15.472  12.328 -21.457  1.00  0.00      AP1  C
ATOM   2762  HA  PRO A 180      14.838  11.530 -21.816  1.00  0.00      AP1  H
ATOM   2763  CB  PRO A 180      14.851  13.567 -20.821  1.00  0.00      AP1  C
ATOM   2764  HB1 PRO A 180      13.879  13.202 -20.426  1.00  0.00      AP1   
ATOM   2765  HB2 PRO A 180      14.814  14.463 -21.476  1.00  0.00      AP1  H
ATOM   2766  CG  PRO A 180      15.913  14.036 -19.738  1.00  0.00      AP1  C
ATOM   2767  HG1 PRO A 180      15.434  14.622 -18.924  1.00  0.00      AP1   
ATOM   2768  HG2 PRO A 180      16.745  14.539 -20.274  1.00  0.00      AP1  H
ATOM   2769  C   PRO A 180      16.332  12.607 -22.664  1.00  0.00      AP1  C
ATOM   2770  O   PRO A 180      17.155  13.544 -22.696  1.00  0.00      AP1  O
ATOM   2771  N   LYS A 181      16.222  11.869 -23.736  1.00  0.00      AP1  N
ATOM   2772  HN  LYS A 181      15.725  11.005 -23.769  1.00  0.00      AP1   
ATOM   2773  CA  LYS A 181      17.072  12.076 -24.864  1.00  0.00      AP1  C
ATOM   2774  HA  LYS A 181      17.290  13.129 -24.964  1.00  0.00      AP1  H
ATOM   2775  CB  LYS A 181      18.284  11.135 -24.627  1.00  0.00      AP1  C
ATOM   2776  HB1 LYS A 181      18.003  10.084 -24.402  1.00  0.00      AP1   
ATOM   2777  HB2 LYS A 181      18.731  11.443 -23.658  1.00  0.00      AP1  H
ATOM   2778  CG  LYS A 181      19.365  11.243 -25.720  1.00  0.00      AP1  C
ATOM   2779  HG1 LYS A 181      19.089  10.776 -26.689  1.00  0.00      AP1   
ATOM   2780  HG2 LYS A 181      20.184  10.590 -25.350  1.00  0.00      AP1  H
ATOM   2781  CD  LYS A 181      19.852  12.727 -26.022  1.00  0.00      AP1  C
ATOM   2782  HD1 LYS A 181      19.071  13.220 -26.639  1.00  0.00      AP1   
ATOM   2783  HD2 LYS A 181      20.759  12.648 -26.658  1.00  0.00      AP1  H
ATOM   2784  CE  LYS A 181      20.139  13.600 -24.787  1.00  0.00      AP1  C
ATOM   2785  HE1 LYS A 181      20.883  13.165 -24.086  1.00  0.00      AP1   
ATOM   2786  HE2 LYS A 181      19.151  13.797 -24.318  1.00  0.00      AP1  H
ATOM   2787  NZ  LYS A 181      20.838  14.879 -25.097  1.00  0.00      AP1  N
ATOM   2788  HZ1 LYS A 181      21.848  14.804 -25.337  1.00  0.00      AP1  H
ATOM   2789  HZ2 LYS A 181      20.290  15.294 -25.877  1.00  0.00      AP1  H
ATOM   2790  HZ3 LYS A 181      20.717  15.472 -24.251  1.00  0.00      AP1  H
ATOM   2791  C   LYS A 181      16.340  11.500 -26.067  1.00  0.00      AP1  C
ATOM   2792  O   LYS A 181      15.602  10.449 -25.916  1.00  0.00      AP1  O
ATOM   2793  N   LYS A 182      16.540  12.083 -27.228  1.00  0.00      AP1  N
ATOM   2794  HN  LYS A 182      17.025  12.954 -27.210  1.00  0.00      AP1   
ATOM   2795  CA  LYS A 182      15.827  11.633 -28.432  1.00  0.00      AP1  C
ATOM   2796  HA  LYS A 182      16.047  12.423 -29.135  1.00  0.00      AP1  H
ATOM   2797  CB  LYS A 182      16.660  10.478 -29.161  1.00  0.00      AP1  C
ATOM   2798  HB1 LYS A 182      16.033  10.056 -29.976  1.00  0.00      AP1   
ATOM   2799  HB2 LYS A 182      16.834   9.695 -28.393  1.00  0.00      AP1  H
ATOM   2800  CG  LYS A 182      17.923  11.062 -29.666  1.00  0.00      AP1  C
ATOM   2801  HG1 LYS A 182      18.387  11.768 -28.944  1.00  0.00      AP1   
ATOM   2802  HG2 LYS A 182      17.629  11.610 -30.587  1.00  0.00      AP1  H
ATOM   2803  CD  LYS A 182      19.037   9.970 -29.794  1.00  0.00      AP1  C
ATOM   2804  HD1 LYS A 182      18.732   9.269 -30.601  1.00  0.00      AP1   
ATOM   2805  HD2 LYS A 182      19.011   9.332 -28.885  1.00  0.00      AP1  H
ATOM   2806  CE  LYS A 182      20.422  10.433 -30.097  1.00  0.00      AP1  C
ATOM   2807  HE1 LYS A 182      21.156   9.607 -30.216  1.00  0.00      AP1   
ATOM   2808  HE2 LYS A 182      20.713  11.102 -29.259  1.00  0.00      AP1  H
ATOM   2809  NZ  LYS A 182      20.572  11.009 -31.438  1.00  0.00      AP1  N
ATOM   2810  HZ1 LYS A 182      20.373  12.020 -31.298  1.00  0.00      AP1  H
ATOM   2811  HZ2 LYS A 182      21.546  11.041 -31.800  1.00  0.00      AP1  H
ATOM   2812  HZ3 LYS A 182      20.041  10.534 -32.196  1.00  0.00      AP1  H
ATOM   2813  C   LYS A 182      14.313  11.467 -28.329  1.00  0.00      AP1  C
ATOM   2814  O   LYS A 182      13.621  12.060 -27.545  1.00  0.00      AP1  O
ATOM   2815  N   SER A 183      13.594  10.652 -29.142  1.00  0.00      AP1  N
ATOM   2816  HN  SER A 183      14.064  10.189 -29.891  1.00  0.00      AP1   
ATOM   2817  CA  SER A 183      12.197  10.290 -29.063  1.00  0.00      AP1  C
ATOM   2818  HA  SER A 183      11.710  11.007 -28.419  1.00  0.00      AP1  H
ATOM   2819  CB  SER A 183      11.404  10.031 -30.399  1.00  0.00      AP1  C
ATOM   2820  HB1 SER A 183      10.326   9.937 -30.146  1.00  0.00      AP1   
ATOM   2821  HB2 SER A 183      11.808   9.168 -30.971  1.00  0.00      AP1  H
ATOM   2822  OG  SER A 183      11.530  11.133 -31.261  1.00  0.00      AP1  O
ATOM   2823  HG1 SER A 183      11.393  10.787 -32.146  1.00  0.00      AP1  H
ATOM   2824  C   SER A 183      12.098   9.005 -28.242  1.00  0.00      AP1  C
ATOM   2825  O   SER A 183      12.958   8.108 -28.494  1.00  0.00      AP1  O
ATOM   2826  N   THR A 184      11.177   8.873 -27.255  1.00  0.00      AP1  N
ATOM   2827  HN  THR A 184      10.612   9.665 -27.036  1.00  0.00      AP1   
ATOM   2828  CA  THR A 184      10.724   7.626 -26.545  1.00  0.00      AP1  C
ATOM   2829  HA  THR A 184      11.510   7.375 -25.849  1.00  0.00      AP1  H
ATOM   2830  CB  THR A 184       9.250   7.762 -25.851  1.00  0.00      AP1  C
ATOM   2831  HB  THR A 184       9.167   8.740 -25.331  1.00  0.00      AP1  H
ATOM   2832  OG1 THR A 184       8.924   6.739 -24.945  1.00  0.00      AP1  O
ATOM   2833  HG1 THR A 184       8.083   7.134 -24.702  1.00  0.00      AP1  H
ATOM   2834  CG2 THR A 184       8.138   7.788 -26.973  1.00  0.00      AP1  C
ATOM   2835 HG21 THR A 184       8.298   8.660 -27.642  1.00  0.00      AP1  H
ATOM   2836 HG22 THR A 184       8.159   6.825 -27.525  1.00  0.00      AP1  H
ATOM   2837 HG23 THR A 184       7.121   7.890 -26.538  1.00  0.00      AP1  H
ATOM   2838  C   THR A 184      10.707   6.395 -27.441  1.00  0.00      AP1  C
ATOM   2839  O   THR A 184      10.536   6.406 -28.657  1.00  0.00      AP1  O
ATOM   2840  N   THR A 185      10.953   5.225 -26.789  1.00  0.00      AP1  N
ATOM   2841  HN  THR A 185      11.279   5.153 -25.850  1.00  0.00      AP1   
ATOM   2842  CA  THR A 185      10.906   3.933 -27.476  1.00  0.00      AP1  C
ATOM   2843  HA  THR A 185      11.011   3.949 -28.551  1.00  0.00      AP1  H
ATOM   2844  CB  THR A 185      12.108   3.101 -26.982  1.00  0.00      AP1  C
ATOM   2845  HB  THR A 185      13.035   3.678 -27.186  1.00  0.00      AP1  H
ATOM   2846  OG1 THR A 185      12.136   1.903 -27.730  1.00  0.00      AP1  O
ATOM   2847  HG1 THR A 185      12.993   1.475 -27.665  1.00  0.00      AP1  H
ATOM   2848  CG2 THR A 185      11.927   2.706 -25.495  1.00  0.00      AP1  C
ATOM   2849 HG21 THR A 185      11.221   1.866 -25.320  1.00  0.00      AP1  H
ATOM   2850 HG22 THR A 185      12.927   2.523 -25.047  1.00  0.00      AP1  H
ATOM   2851 HG23 THR A 185      11.523   3.566 -24.920  1.00  0.00      AP1  H
ATOM   2852  C   THR A 185       9.568   3.208 -27.123  1.00  0.00      AP1  C
ATOM   2853  O   THR A 185       9.142   2.207 -27.743  1.00  0.00      AP1  O
ATOM   2854  N   SER A 186       8.728   3.857 -26.250  1.00  0.00      AP1  N
ATOM   2855  HN  SER A 186       9.066   4.590 -25.665  1.00  0.00      AP1   
ATOM   2856  CA  SER A 186       7.542   3.154 -25.699  1.00  0.00      AP1  C
ATOM   2857  HA  SER A 186       7.759   2.099 -25.787  1.00  0.00      AP1  H
ATOM   2858  CB  SER A 186       7.311   3.586 -24.259  1.00  0.00      AP1  C
ATOM   2859  HB1 SER A 186       6.397   3.057 -23.914  1.00  0.00      AP1   
ATOM   2860  HB2 SER A 186       7.157   4.677 -24.119  1.00  0.00      AP1  H
ATOM   2861  OG  SER A 186       8.357   3.272 -23.395  1.00  0.00      AP1  O
ATOM   2862  HG1 SER A 186       8.692   2.388 -23.564  1.00  0.00      AP1  H
ATOM   2863  C   SER A 186       6.273   3.448 -26.484  1.00  0.00      AP1  C
ATOM   2864  O   SER A 186       5.238   2.860 -26.287  1.00  0.00      AP1  O
ATOM   2865  N   GLY A 187       6.332   4.302 -27.499  1.00  0.00      AP1  N
ATOM   2866  HN  GLY A 187       7.244   4.589 -27.783  1.00  0.00      AP1   
ATOM   2867  CA  GLY A 187       5.319   4.628 -28.505  1.00  0.00      AP1  C
ATOM   2868  HA1 GLY A 187       5.007   3.719 -28.997  1.00  0.00      AP1   
ATOM   2869  HA2 GLY A 187       5.673   5.484 -29.060  1.00  0.00      AP1  H
ATOM   2870  C   GLY A 187       4.051   5.168 -27.892  1.00  0.00      AP1  C
ATOM   2871  O   GLY A 187       3.856   5.372 -26.723  1.00  0.00      AP1  O
ATOM   2872  N   PHE A 188       3.015   5.391 -28.792  1.00  0.00      AP1  N
ATOM   2873  HN  PHE A 188       2.989   5.088 -29.741  1.00  0.00      AP1   
ATOM   2874  CA  PHE A 188       1.907   6.214 -28.388  1.00  0.00      AP1  C
ATOM   2875  HA  PHE A 188       2.058   6.546 -27.371  1.00  0.00      AP1  H
ATOM   2876  CB  PHE A 188       1.782   7.474 -29.344  1.00  0.00      AP1  C
ATOM   2877  HB1 PHE A 188       2.742   7.991 -29.130  1.00  0.00      AP1   
ATOM   2878  HB2 PHE A 188       0.837   7.999 -29.090  1.00  0.00      AP1  H
ATOM   2879  CG  PHE A 188       1.729   7.008 -30.822  1.00  0.00      AP1  C
ATOM   2880  CD1 PHE A 188       0.481   6.911 -31.416  1.00  0.00      AP1  C
ATOM   2881  HD1 PHE A 188      -0.436   7.141 -30.894  1.00  0.00      AP1  H
ATOM   2882  CE1 PHE A 188       0.366   6.416 -32.719  1.00  0.00      AP1  C
ATOM   2883  HE1 PHE A 188      -0.587   6.282 -33.209  1.00  0.00      AP1  H
ATOM   2884  CZ  PHE A 188       1.461   6.056 -33.487  1.00  0.00      AP1  C
ATOM   2885  HZ  PHE A 188       1.366   5.539 -34.430  1.00  0.00      AP1  H
ATOM   2886  CD2 PHE A 188       2.926   6.793 -31.619  1.00  0.00      AP1  C
ATOM   2887  HD2 PHE A 188       3.879   7.109 -31.222  1.00  0.00      AP1  H
ATOM   2888  CE2 PHE A 188       2.769   6.329 -32.974  1.00  0.00      AP1  C
ATOM   2889  HE2 PHE A 188       3.621   6.107 -33.601  1.00  0.00      AP1  H
ATOM   2890  C   PHE A 188       0.674   5.366 -28.344  1.00  0.00      AP1  C
ATOM   2891  O   PHE A 188      -0.396   5.881 -28.141  1.00  0.00      AP1  O
ATOM   2892  N   GLN A 189       0.856   4.073 -28.644  1.00  0.00      AP1  N
ATOM   2893  HN  GLN A 189       1.754   3.640 -28.674  1.00  0.00      AP1   
ATOM   2894  CA  GLN A 189      -0.219   3.136 -28.973  1.00  0.00      AP1  C
ATOM   2895  HA  GLN A 189      -0.974   3.653 -29.548  1.00  0.00      AP1  H
ATOM   2896  CB  GLN A 189       0.420   2.020 -29.802  1.00  0.00      AP1  C
ATOM   2897  HB1 GLN A 189      -0.439   1.365 -30.057  1.00  0.00      AP1   
ATOM   2898  HB2 GLN A 189       1.078   1.444 -29.117  1.00  0.00      AP1  H
ATOM   2899  CG  GLN A 189       1.074   2.517 -31.156  1.00  0.00      AP1  C
ATOM   2900  HG1 GLN A 189       0.852   3.603 -31.227  1.00  0.00      AP1   
ATOM   2901  HG2 GLN A 189       0.804   2.019 -32.112  1.00  0.00      AP1  H
ATOM   2902  CD  GLN A 189       2.561   2.453 -31.106  1.00  0.00      AP1  C
ATOM   2903  OE1 GLN A 189       3.227   3.463 -30.928  1.00  0.00      AP1  O
ATOM   2904  NE2 GLN A 189       3.191   1.247 -31.319  1.00  0.00      AP1  N
ATOM   2905 HE21 GLN A 189       2.736   0.563 -31.890  1.00  0.00      AP1  H
ATOM   2906 HE22 GLN A 189       4.177   1.239 -31.157  1.00  0.00      AP1  H
ATOM   2907  C   GLN A 189      -0.955   2.661 -27.740  1.00  0.00      AP1  C
ATOM   2908  O   GLN A 189      -1.416   1.492 -27.699  1.00  0.00      AP1  O
ATOM   2909  N   LYS A 190      -1.110   3.377 -26.631  1.00  0.00      AP1  N
ATOM   2910  HN  LYS A 190      -0.844   4.334 -26.548  1.00  0.00      AP1   
ATOM   2911  CA  LYS A 190      -1.432   2.786 -25.323  1.00  0.00      AP1  C
ATOM   2912  HA  LYS A 190      -1.159   1.741 -25.289  1.00  0.00      AP1  H
ATOM   2913  CB  LYS A 190      -0.496   3.463 -24.220  1.00  0.00      AP1  C
ATOM   2914  HB1 LYS A 190      -0.830   3.259 -23.180  1.00  0.00      AP1   
ATOM   2915  HB2 LYS A 190      -0.481   4.569 -24.322  1.00  0.00      AP1  H
ATOM   2916  CG  LYS A 190       0.975   3.028 -24.367  1.00  0.00      AP1  C
ATOM   2917  HG1 LYS A 190       1.457   3.698 -23.624  1.00  0.00      AP1   
ATOM   2918  HG2 LYS A 190       1.450   3.402 -25.300  1.00  0.00      AP1  H
ATOM   2919  CD  LYS A 190       1.273   1.581 -24.233  1.00  0.00      AP1  C
ATOM   2920  HD1 LYS A 190       0.802   0.945 -25.012  1.00  0.00      AP1   
ATOM   2921  HD2 LYS A 190       0.759   1.280 -23.295  1.00  0.00      AP1  H
ATOM   2922  CE  LYS A 190       2.731   1.290 -24.397  1.00  0.00      AP1  C
ATOM   2923  HE1 LYS A 190       3.175   1.736 -25.313  1.00  0.00      AP1   
ATOM   2924  HE2 LYS A 190       2.946   0.202 -24.468  1.00  0.00      AP1  H
ATOM   2925  NZ  LYS A 190       3.533   1.757 -23.303  1.00  0.00      AP1  N
ATOM   2926  HZ1 LYS A 190       3.070   1.796 -22.373  1.00  0.00      AP1  H
ATOM   2927  HZ2 LYS A 190       4.466   1.301 -23.245  1.00  0.00      AP1  H
ATOM   2928  HZ3 LYS A 190       3.675   2.782 -23.413  1.00  0.00      AP1  H
ATOM   2929  C   LYS A 190      -2.896   2.972 -24.921  1.00  0.00      AP1  C
ATOM   2930  O   LYS A 190      -3.337   2.414 -23.879  1.00  0.00      AP1  O
ATOM   2931  N   LEU A 191      -3.778   3.711 -25.665  1.00  0.00      AP1  N
ATOM   2932  HN  LEU A 191      -3.355   4.247 -26.392  1.00  0.00      AP1   
ATOM   2933  CA  LEU A 191      -5.096   4.002 -25.267  1.00  0.00      AP1  C
ATOM   2934  HA  LEU A 191      -5.423   3.605 -24.317  1.00  0.00      AP1  H
ATOM   2935  CB  LEU A 191      -5.336   5.487 -25.363  1.00  0.00      AP1  C
ATOM   2936  HB1 LEU A 191      -5.282   5.875 -26.403  1.00  0.00      AP1   
ATOM   2937  HB2 LEU A 191      -4.437   5.901 -24.858  1.00  0.00      AP1  H
ATOM   2938  CG  LEU A 191      -6.507   6.194 -24.577  1.00  0.00      AP1  C
ATOM   2939  HG  LEU A 191      -7.416   5.955 -25.170  1.00  0.00      AP1  H
ATOM   2940  CD1 LEU A 191      -6.721   5.642 -23.178  1.00  0.00      AP1  C
ATOM   2941 HD11 LEU A 191      -7.553   6.199 -22.698  1.00  0.00      AP1  H
ATOM   2942 HD12 LEU A 191      -6.760   4.538 -23.063  1.00  0.00      AP1  H
ATOM   2943 HD13 LEU A 191      -5.900   6.025 -22.534  1.00  0.00      AP1  H
ATOM   2944  CD2 LEU A 191      -6.243   7.639 -24.703  1.00  0.00      AP1  C
ATOM   2945 HD21 LEU A 191      -5.517   8.062 -23.976  1.00  0.00      AP1  H
ATOM   2946 HD22 LEU A 191      -5.958   7.788 -25.767  1.00  0.00      AP1  H
ATOM   2947 HD23 LEU A 191      -7.109   8.334 -24.672  1.00  0.00      AP1  H
ATOM   2948  C   LEU A 191      -6.060   3.281 -26.232  1.00  0.00      AP1  C
ATOM   2949  O   LEU A 191      -5.703   3.076 -27.377  1.00  0.00      AP1  O
ATOM   2950  N   GLU A 192      -7.250   2.954 -25.809  1.00  0.00      AP1  N
ATOM   2951  HN  GLU A 192      -7.473   2.918 -24.838  1.00  0.00      AP1   
ATOM   2952  CA  GLU A 192      -8.276   2.457 -26.653  1.00  0.00      AP1  C
ATOM   2953  HA  GLU A 192      -7.915   1.922 -27.520  1.00  0.00      AP1  H
ATOM   2954  CB  GLU A 192      -9.208   1.514 -25.783  1.00  0.00      AP1  C
ATOM   2955  HB1 GLU A 192     -10.117   1.236 -26.359  1.00  0.00      AP1   
ATOM   2956  HB2 GLU A 192      -9.547   2.051 -24.872  1.00  0.00      AP1  H
ATOM   2957  CG  GLU A 192      -8.340   0.161 -25.446  1.00  0.00      AP1  C
ATOM   2958  HG1 GLU A 192      -7.383   0.354 -24.915  1.00  0.00      AP1   
ATOM   2959  HG2 GLU A 192      -7.907  -0.263 -26.377  1.00  0.00      AP1  H
ATOM   2960  CD  GLU A 192      -9.083  -0.922 -24.654  1.00  0.00      AP1  C
ATOM   2961  OE1 GLU A 192      -9.200  -0.748 -23.398  1.00  0.00      AP1  O
ATOM   2962  OE2 GLU A 192      -9.439  -1.971 -25.252  1.00  0.00      AP1  O
ATOM   2963  C   GLU A 192      -9.156   3.585 -27.275  1.00  0.00      AP1  C
ATOM   2964  O   GLU A 192      -9.217   4.663 -26.712  1.00  0.00      AP1  O
ATOM   2965  N   PRO A 193      -9.843   3.422 -28.437  1.00  0.00      AP1  N
ATOM   2966  CD  PRO A 193      -9.859   2.136 -29.198  1.00  0.00      AP1  C
ATOM   2967  HD1 PRO A 193      -8.893   1.940 -29.710  1.00  0.00      AP1   
ATOM   2968  HD2 PRO A 193     -10.163   1.332 -28.495  1.00  0.00      AP1  H
ATOM   2969  CA  PRO A 193     -10.683   4.428 -29.008  1.00  0.00      AP1  C
ATOM   2970  HA  PRO A 193     -10.149   5.362 -29.098  1.00  0.00      AP1  H
ATOM   2971  CB  PRO A 193     -11.032   3.851 -30.388  1.00  0.00      AP1  C
ATOM   2972  HB1 PRO A 193     -10.254   4.322 -31.025  1.00  0.00      AP1   
ATOM   2973  HB2 PRO A 193     -12.016   4.179 -30.787  1.00  0.00      AP1  H
ATOM   2974  CG  PRO A 193     -10.951   2.321 -30.151  1.00  0.00      AP1  C
ATOM   2975  HG1 PRO A 193     -10.926   1.911 -31.183  1.00  0.00      AP1   
ATOM   2976  HG2 PRO A 193     -11.846   1.967 -29.596  1.00  0.00      AP1  H
ATOM   2977  C   PRO A 193     -11.920   4.793 -28.145  1.00  0.00      AP1  C
ATOM   2978  O   PRO A 193     -12.436   5.886 -28.261  1.00  0.00      AP1  O
ATOM   2979  N   GLN A 194     -12.403   3.996 -27.218  1.00  0.00      AP1  N
ATOM   2980  HN  GLN A 194     -12.100   3.053 -27.103  1.00  0.00      AP1   
ATOM   2981  CA  GLN A 194     -13.587   4.260 -26.401  1.00  0.00      AP1  C
ATOM   2982  HA  GLN A 194     -14.195   4.905 -27.017  1.00  0.00      AP1  H
ATOM   2983  CB  GLN A 194     -14.309   3.031 -25.837  1.00  0.00      AP1  C
ATOM   2984  HB1 GLN A 194     -15.122   3.354 -25.152  1.00  0.00      AP1   
ATOM   2985  HB2 GLN A 194     -13.614   2.401 -25.243  1.00  0.00      AP1  H
ATOM   2986  CG  GLN A 194     -15.123   2.158 -26.859  1.00  0.00      AP1  C
ATOM   2987  HG1 GLN A 194     -15.928   2.829 -27.227  1.00  0.00      AP1   
ATOM   2988  HG2 GLN A 194     -15.554   1.315 -26.278  1.00  0.00      AP1  H
ATOM   2989  CD  GLN A 194     -14.381   1.679 -28.063  1.00  0.00      AP1  C
ATOM   2990  OE1 GLN A 194     -13.266   1.164 -27.947  1.00  0.00      AP1  O
ATOM   2991  NE2 GLN A 194     -14.845   1.941 -29.285  1.00  0.00      AP1  N
ATOM   2992 HE21 GLN A 194     -15.736   2.395 -29.304  1.00  0.00      AP1  H
ATOM   2993 HE22 GLN A 194     -14.297   1.844 -30.115  1.00  0.00      AP1  H
ATOM   2994  C   GLN A 194     -13.374   5.259 -25.378  1.00  0.00      AP1  C
ATOM   2995  O   GLN A 194     -14.323   5.626 -24.712  1.00  0.00      AP1  O
ATOM   2996  N   LEU A 195     -12.072   5.670 -25.075  1.00  0.00      AP1  N
ATOM   2997  HN  LEU A 195     -11.293   5.330 -25.597  1.00  0.00      AP1   
ATOM   2998  CA  LEU A 195     -11.766   6.464 -23.903  1.00  0.00      AP1  C
ATOM   2999  HA  LEU A 195     -12.691   6.774 -23.441  1.00  0.00      AP1  H
ATOM   3000  CB  LEU A 195     -10.900   5.632 -22.854  1.00  0.00      AP1  C
ATOM   3001  HB1 LEU A 195     -10.947   6.168 -21.882  1.00  0.00      AP1   
ATOM   3002  HB2 LEU A 195      -9.837   5.609 -23.176  1.00  0.00      AP1  H
ATOM   3003  CG  LEU A 195     -11.337   4.128 -22.670  1.00  0.00      AP1  C
ATOM   3004  HG  LEU A 195     -11.445   3.712 -23.695  1.00  0.00      AP1  H
ATOM   3005  CD1 LEU A 195     -10.230   3.295 -22.024  1.00  0.00      AP1  C
ATOM   3006 HD11 LEU A 195      -9.893   3.661 -21.031  1.00  0.00      AP1  H
ATOM   3007 HD12 LEU A 195     -10.490   2.220 -21.914  1.00  0.00      AP1  H
ATOM   3008 HD13 LEU A 195      -9.343   3.313 -22.692  1.00  0.00      AP1  H
ATOM   3009  CD2 LEU A 195     -12.638   4.022 -21.789  1.00  0.00      AP1  C
ATOM   3010 HD21 LEU A 195     -13.170   3.075 -22.021  1.00  0.00      AP1  H
ATOM   3011 HD22 LEU A 195     -12.456   3.894 -20.700  1.00  0.00      AP1  H
ATOM   3012 HD23 LEU A 195     -13.398   4.798 -22.024  1.00  0.00      AP1  H
ATOM   3013  C   LEU A 195     -11.121   7.789 -24.225  1.00  0.00      AP1  C
ATOM   3014  O   LEU A 195     -10.032   7.874 -24.834  1.00  0.00      AP1  O
ATOM   3015  N   LEU A 196     -11.767   8.907 -23.804  1.00  0.00      AP1  N
ATOM   3016  HN  LEU A 196     -12.635   8.700 -23.361  1.00  0.00      AP1   
ATOM   3017  CA  LEU A 196     -11.504  10.236 -24.027  1.00  0.00      AP1  C
ATOM   3018  HA  LEU A 196     -11.839  10.424 -25.036  1.00  0.00      AP1  H
ATOM   3019  CB  LEU A 196     -12.419  11.170 -23.229  1.00  0.00      AP1  C
ATOM   3020  HB1 LEU A 196     -12.079  12.227 -23.275  1.00  0.00      AP1   
ATOM   3021  HB2 LEU A 196     -12.286  10.707 -22.228  1.00  0.00      AP1  H
ATOM   3022  CG  LEU A 196     -13.906  11.016 -23.536  1.00  0.00      AP1  C
ATOM   3023  HG  LEU A 196     -14.147   9.965 -23.804  1.00  0.00      AP1  H
ATOM   3024  CD1 LEU A 196     -14.736  11.178 -22.199  1.00  0.00      AP1  C
ATOM   3025 HD11 LEU A 196     -14.700  10.225 -21.628  1.00  0.00      AP1  H
ATOM   3026 HD12 LEU A 196     -14.364  12.042 -21.608  1.00  0.00      AP1  H
ATOM   3027 HD13 LEU A 196     -15.811  11.362 -22.412  1.00  0.00      AP1  H
ATOM   3028  CD2 LEU A 196     -14.299  11.981 -24.658  1.00  0.00      AP1  C
ATOM   3029 HD21 LEU A 196     -15.315  11.789 -25.066  1.00  0.00      AP1  H
ATOM   3030 HD22 LEU A 196     -14.311  13.021 -24.268  1.00  0.00      AP1  H
ATOM   3031 HD23 LEU A 196     -13.502  11.842 -25.418  1.00  0.00      AP1  H
ATOM   3032  C   LEU A 196     -10.021  10.653 -23.938  1.00  0.00      AP1  C
ATOM   3033  O   LEU A 196      -9.378  10.479 -22.906  1.00  0.00      AP1  O
ATOM   3034  N   THR A 197      -9.432  11.307 -24.958  1.00  0.00      AP1  N
ATOM   3035  HN  THR A 197      -9.863  11.504 -25.836  1.00  0.00      AP1   
ATOM   3036  CA  THR A 197      -8.105  11.844 -24.840  1.00  0.00      AP1  C
ATOM   3037  HA  THR A 197      -7.375  11.145 -24.457  1.00  0.00      AP1  H
ATOM   3038  CB  THR A 197      -7.434  12.164 -26.264  1.00  0.00      AP1  C
ATOM   3039  HB  THR A 197      -7.661  11.307 -26.933  1.00  0.00      AP1  H
ATOM   3040  OG1 THR A 197      -6.037  12.596 -26.142  1.00  0.00      AP1  O
ATOM   3041  HG1 THR A 197      -5.584  11.844 -25.753  1.00  0.00      AP1  H
ATOM   3042  CG2 THR A 197      -8.151  13.309 -27.115  1.00  0.00      AP1  C
ATOM   3043 HG21 THR A 197      -7.669  13.516 -28.094  1.00  0.00      AP1  H
ATOM   3044 HG22 THR A 197      -9.227  13.072 -27.264  1.00  0.00      AP1  H
ATOM   3045 HG23 THR A 197      -8.135  14.336 -26.692  1.00  0.00      AP1  H
ATOM   3046  C   THR A 197      -8.020  12.992 -23.795  1.00  0.00      AP1  C
ATOM   3047  O   THR A 197      -7.046  13.028 -22.976  1.00  0.00      AP1  O
ATOM   3048  N   LYS A 198      -8.914  13.966 -23.765  1.00  0.00      AP1  N
ATOM   3049  HN  LYS A 198      -9.745  13.917 -24.314  1.00  0.00      AP1   
ATOM   3050  CA  LYS A 198      -8.763  15.120 -22.916  1.00  0.00      AP1  C
ATOM   3051  HA  LYS A 198      -7.713  15.256 -22.701  1.00  0.00      AP1  H
ATOM   3052  CB  LYS A 198      -9.362  16.364 -23.419  1.00  0.00      AP1  C
ATOM   3053  HB1 LYS A 198      -9.161  17.159 -22.670  1.00  0.00      AP1   
ATOM   3054  HB2 LYS A 198     -10.465  16.384 -23.548  1.00  0.00      AP1  H
ATOM   3055  CG  LYS A 198      -8.620  16.719 -24.676  1.00  0.00      AP1  C
ATOM   3056  HG1 LYS A 198      -9.113  16.194 -25.522  1.00  0.00      AP1   
ATOM   3057  HG2 LYS A 198      -7.543  16.445 -24.653  1.00  0.00      AP1  H
ATOM   3058  CD  LYS A 198      -8.874  18.227 -24.971  1.00  0.00      AP1  C
ATOM   3059  HD1 LYS A 198      -8.186  18.409 -25.825  1.00  0.00      AP1   
ATOM   3060  HD2 LYS A 198      -8.546  18.807 -24.083  1.00  0.00      AP1  H
ATOM   3061  CE  LYS A 198     -10.280  18.613 -25.249  1.00  0.00      AP1  C
ATOM   3062  HE1 LYS A 198     -10.937  18.542 -24.356  1.00  0.00      AP1   
ATOM   3063  HE2 LYS A 198     -10.727  17.899 -25.974  1.00  0.00      AP1  H
ATOM   3064  NZ  LYS A 198     -10.341  19.920 -25.823  1.00  0.00      AP1  N
ATOM   3065  HZ1 LYS A 198     -10.166  20.663 -25.117  1.00  0.00      AP1  H
ATOM   3066  HZ2 LYS A 198      -9.605  20.041 -26.548  1.00  0.00      AP1  H
ATOM   3067  HZ3 LYS A 198     -11.292  20.056 -26.221  1.00  0.00      AP1  H
ATOM   3068  C   LYS A 198      -9.323  14.743 -21.477  1.00  0.00      AP1  C
ATOM   3069  O   LYS A 198     -10.115  13.803 -21.295  1.00  0.00      AP1  O
ATOM   3070  N   ILE A 199      -8.973  15.446 -20.376  1.00  0.00      AP1  N
ATOM   3071  HN  ILE A 199      -8.400  16.257 -20.472  1.00  0.00      AP1   
ATOM   3072  CA  ILE A 199      -9.300  15.151 -18.967  1.00  0.00      AP1  C
ATOM   3073  HA  ILE A 199      -9.476  14.087 -18.919  1.00  0.00      AP1  H
ATOM   3074  CB  ILE A 199      -8.227  15.414 -17.937  1.00  0.00      AP1  C
ATOM   3075  HB  ILE A 199      -7.976  16.496 -17.891  1.00  0.00      AP1  H
ATOM   3076  CG2 ILE A 199      -8.506  14.789 -16.547  1.00  0.00      AP1  C
ATOM   3077 HG21 ILE A 199      -9.267  15.363 -15.977  1.00  0.00      AP1  H
ATOM   3078 HG22 ILE A 199      -9.000  13.804 -16.693  1.00  0.00      AP1  H
ATOM   3079 HG23 ILE A 199      -7.534  14.755 -16.010  1.00  0.00      AP1  H
ATOM   3080  CG1 ILE A 199      -6.877  14.830 -18.569  1.00  0.00      AP1  C
ATOM   3081 HG11 ILE A 199      -6.097  14.999 -17.796  1.00  0.00      AP1   
ATOM   3082 HG12 ILE A 199      -6.586  15.382 -19.488  1.00  0.00      AP1  H
ATOM   3083  CD  ILE A 199      -6.884  13.329 -18.831  1.00  0.00      AP1  C
ATOM   3084  HD1 ILE A 199      -5.882  13.016 -19.194  1.00  0.00      AP1   
ATOM   3085  HD2 ILE A 199      -7.103  12.742 -17.913  1.00  0.00      AP1   
ATOM   3086  HD3 ILE A 199      -7.559  13.057 -19.670  1.00  0.00      AP1   
ATOM   3087  C   ILE A 199     -10.639  15.775 -18.659  1.00  0.00      AP1  C
ATOM   3088  O   ILE A 199     -10.849  16.989 -18.565  1.00  0.00      AP1  O
ATOM   3089  N   ASN A 200     -11.604  14.844 -18.453  1.00  0.00      AP1  N
ATOM   3090  HN  ASN A 200     -11.519  13.856 -18.558  1.00  0.00      AP1   
ATOM   3091  CA  ASN A 200     -12.950  15.322 -18.088  1.00  0.00      AP1  C
ATOM   3092  HA  ASN A 200     -13.051  16.378 -18.295  1.00  0.00      AP1  H
ATOM   3093  CB  ASN A 200     -14.040  14.661 -19.017  1.00  0.00      AP1  C
ATOM   3094  HB1 ASN A 200     -15.030  14.817 -18.539  1.00  0.00      AP1   
ATOM   3095  HB2 ASN A 200     -13.832  13.570 -19.028  1.00  0.00      AP1  H
ATOM   3096  CG  ASN A 200     -13.984  15.263 -20.410  1.00  0.00      AP1  C
ATOM   3097  OD1 ASN A 200     -14.945  15.996 -20.756  1.00  0.00      AP1  O
ATOM   3098  ND2 ASN A 200     -12.944  14.946 -21.121  1.00  0.00      AP1  N
ATOM   3099 HD21 ASN A 200     -12.155  14.510 -20.687  1.00  0.00      AP1  H
ATOM   3100 HD22 ASN A 200     -13.017  15.292 -22.057  1.00  0.00      AP1  H
ATOM   3101  C   ASN A 200     -13.274  15.134 -16.558  1.00  0.00      AP1  C
ATOM   3102  O   ASN A 200     -12.848  14.166 -15.936  1.00  0.00      AP1  O
ATOM   3103  N   TRP A 201     -14.216  15.902 -16.013  1.00  0.00      AP1  N
ATOM   3104  HN  TRP A 201     -14.697  16.657 -16.452  1.00  0.00      AP1   
ATOM   3105  CA  TRP A 201     -14.723  15.789 -14.651  1.00  0.00      AP1  C
ATOM   3106  HA  TRP A 201     -13.866  15.882 -14.001  1.00  0.00      AP1  H
ATOM   3107  CB  TRP A 201     -15.654  17.083 -14.259  1.00  0.00      AP1  C
ATOM   3108  HB1 TRP A 201     -16.390  17.112 -15.091  1.00  0.00      AP1   
ATOM   3109  HB2 TRP A 201     -15.021  17.982 -14.104  1.00  0.00      AP1  H
ATOM   3110  CG  TRP A 201     -16.457  17.036 -13.026  1.00  0.00      AP1  C
ATOM   3111  CD1 TRP A 201     -17.780  16.854 -12.947  1.00  0.00      AP1  C
ATOM   3112  HD1 TRP A 201     -18.414  16.654 -13.798  1.00  0.00      AP1  H
ATOM   3113  NE1 TRP A 201     -18.189  16.792 -11.655  1.00  0.00      AP1  N
ATOM   3114  HE1 TRP A 201     -19.128  16.875 -11.401  1.00  0.00      AP1  H
ATOM   3115  CE2 TRP A 201     -17.159  17.161 -10.825  1.00  0.00      AP1  C
ATOM   3116  CD2 TRP A 201     -15.992  17.247 -11.674  1.00  0.00      AP1  C
ATOM   3117  CE3 TRP A 201     -14.756  17.637 -11.172  1.00  0.00      AP1  C
ATOM   3118  HE3 TRP A 201     -13.900  17.795 -11.812  1.00  0.00      AP1  H
ATOM   3119  CZ3 TRP A 201     -14.678  17.759  -9.806  1.00  0.00      AP1  C
ATOM   3120  HZ3 TRP A 201     -13.676  18.021  -9.502  1.00  0.00      AP1  H
ATOM   3121  CZ2 TRP A 201     -17.048  17.365  -9.499  1.00  0.00      AP1  C
ATOM   3122  HZ2 TRP A 201     -17.924  17.234  -8.880  1.00  0.00      AP1  H
ATOM   3123  CH2 TRP A 201     -15.740  17.682  -8.970  1.00  0.00      AP1  C
ATOM   3124  HH2 TRP A 201     -15.600  17.734  -7.901  1.00  0.00      AP1  H
ATOM   3125  C   TRP A 201     -15.494  14.476 -14.214  1.00  0.00      AP1  C
ATOM   3126  O   TRP A 201     -15.370  13.914 -13.141  1.00  0.00      AP1  O
ATOM   3127  N   LYS A 202     -16.403  13.975 -15.091  1.00  0.00      AP1  N
ATOM   3128  HN  LYS A 202     -16.610  14.416 -15.961  1.00  0.00      AP1   
ATOM   3129  CA  LYS A 202     -17.288  12.910 -14.644  1.00  0.00      AP1  C
ATOM   3130  HA  LYS A 202     -17.644  13.056 -13.635  1.00  0.00      AP1  H
ATOM   3131  CB  LYS A 202     -18.544  12.765 -15.649  1.00  0.00      AP1  C
ATOM   3132  HB1 LYS A 202     -18.229  12.284 -16.600  1.00  0.00      AP1   
ATOM   3133  HB2 LYS A 202     -18.785  13.816 -15.915  1.00  0.00      AP1  H
ATOM   3134  CG  LYS A 202     -19.639  11.979 -14.955  1.00  0.00      AP1  C
ATOM   3135  HG1 LYS A 202     -19.930  12.535 -14.039  1.00  0.00      AP1   
ATOM   3136  HG2 LYS A 202     -19.294  10.971 -14.639  1.00  0.00      AP1  H
ATOM   3137  CD  LYS A 202     -20.901  11.838 -15.847  1.00  0.00      AP1  C
ATOM   3138  HD1 LYS A 202     -21.528  10.950 -15.619  1.00  0.00      AP1   
ATOM   3139  HD2 LYS A 202     -20.732  11.646 -16.928  1.00  0.00      AP1  H
ATOM   3140  CE  LYS A 202     -21.845  13.091 -15.715  1.00  0.00      AP1  C
ATOM   3141  HE1 LYS A 202     -21.282  13.969 -16.099  1.00  0.00      AP1   
ATOM   3142  HE2 LYS A 202     -22.171  13.265 -14.667  1.00  0.00      AP1  H
ATOM   3143  NZ  LYS A 202     -23.066  12.838 -16.555  1.00  0.00      AP1  N
ATOM   3144  HZ1 LYS A 202     -22.841  12.613 -17.545  1.00  0.00      AP1  H
ATOM   3145  HZ2 LYS A 202     -23.627  12.030 -16.218  1.00  0.00      AP1  H
ATOM   3146  HZ3 LYS A 202     -23.553  13.752 -16.457  1.00  0.00      AP1  H
ATOM   3147  C   LYS A 202     -16.563  11.582 -14.687  1.00  0.00      AP1  C
ATOM   3148  O   LYS A 202     -16.686  10.883 -13.697  1.00  0.00      AP1  O
ATOM   3149  N   VAL A 203     -15.700  11.263 -15.675  1.00  0.00      AP1  N
ATOM   3150  HN  VAL A 203     -15.509  11.893 -16.423  1.00  0.00      AP1   
ATOM   3151  CA  VAL A 203     -14.994  10.011 -15.845  1.00  0.00      AP1  C
ATOM   3152  HA  VAL A 203     -15.662   9.203 -15.584  1.00  0.00      AP1  H
ATOM   3153  CB  VAL A 203     -14.677   9.768 -17.282  1.00  0.00      AP1  C
ATOM   3154  HB  VAL A 203     -14.289   8.731 -17.367  1.00  0.00      AP1  H
ATOM   3155  CG1 VAL A 203     -15.977   9.816 -18.146  1.00  0.00      AP1  C
ATOM   3156 HG11 VAL A 203     -16.763   9.164 -17.708  1.00  0.00      AP1  H
ATOM   3157 HG12 VAL A 203     -16.467  10.801 -17.988  1.00  0.00      AP1  H
ATOM   3158 HG13 VAL A 203     -15.863   9.615 -19.232  1.00  0.00      AP1  H
ATOM   3159  CG2 VAL A 203     -13.635  10.753 -17.823  1.00  0.00      AP1  C
ATOM   3160 HG21 VAL A 203     -12.629  10.643 -17.363  1.00  0.00      AP1  H
ATOM   3161 HG22 VAL A 203     -13.635  10.570 -18.919  1.00  0.00      AP1  H
ATOM   3162 HG23 VAL A 203     -13.964  11.810 -17.740  1.00  0.00      AP1  H
ATOM   3163  C   VAL A 203     -13.812   9.924 -14.857  1.00  0.00      AP1  C
ATOM   3164  O   VAL A 203     -13.214   8.847 -14.814  1.00  0.00      AP1  O
ATOM   3165  N   PHE A 204     -13.568  11.025 -14.101  1.00  0.00      AP1  N
ATOM   3166  HN  PHE A 204     -14.056  11.894 -14.062  1.00  0.00      AP1   
ATOM   3167  CA  PHE A 204     -12.520  11.021 -13.095  1.00  0.00      AP1  C
ATOM   3168  HA  PHE A 204     -11.926  10.119 -13.117  1.00  0.00      AP1  H
ATOM   3169  CB  PHE A 204     -11.518  12.164 -13.276  1.00  0.00      AP1  C
ATOM   3170  HB1 PHE A 204     -11.128  12.512 -12.295  1.00  0.00      AP1   
ATOM   3171  HB2 PHE A 204     -12.076  13.025 -13.700  1.00  0.00      AP1  H
ATOM   3172  CG  PHE A 204     -10.452  11.695 -14.268  1.00  0.00      AP1  C
ATOM   3173  CD1 PHE A 204     -10.525  11.785 -15.599  1.00  0.00      AP1  C
ATOM   3174  HD1 PHE A 204     -11.317  12.340 -16.079  1.00  0.00      AP1  H
ATOM   3175  CE1 PHE A 204      -9.610  11.063 -16.448  1.00  0.00      AP1  C
ATOM   3176  HE1 PHE A 204      -9.889  11.048 -17.492  1.00  0.00      AP1  H
ATOM   3177  CZ  PHE A 204      -8.415  10.529 -15.888  1.00  0.00      AP1  C
ATOM   3178  HZ  PHE A 204      -7.670  10.076 -16.526  1.00  0.00      AP1  H
ATOM   3179  CD2 PHE A 204      -9.350  10.933 -13.664  1.00  0.00      AP1  C
ATOM   3180  HD2 PHE A 204      -9.320  10.762 -12.599  1.00  0.00      AP1  H
ATOM   3181  CE2 PHE A 204      -8.269  10.443 -14.463  1.00  0.00      AP1  C
ATOM   3182  HE2 PHE A 204      -7.408   9.958 -14.027  1.00  0.00      AP1  H
ATOM   3183  C   PHE A 204     -13.057  10.958 -11.664  1.00  0.00      AP1  C
ATOM   3184  O   PHE A 204     -12.251  10.714 -10.768  1.00  0.00      AP1  O
ATOM   3185  N   ILE A 205     -14.429  11.122 -11.430  1.00  0.00      AP1  N
ATOM   3186  HN  ILE A 205     -15.105  11.397 -12.110  1.00  0.00      AP1   
ATOM   3187  CA  ILE A 205     -14.985  10.722 -10.086  1.00  0.00      AP1  C
ATOM   3188  HA  ILE A 205     -14.537  11.262  -9.266  1.00  0.00      AP1  H
ATOM   3189  CB  ILE A 205     -16.457  11.130 -10.043  1.00  0.00      AP1  C
ATOM   3190  HB  ILE A 205     -17.075  10.638 -10.824  1.00  0.00      AP1  H
ATOM   3191  CG2 ILE A 205     -17.083  10.679  -8.693  1.00  0.00      AP1  C
ATOM   3192 HG21 ILE A 205     -18.070  11.186  -8.638  1.00  0.00      AP1  H
ATOM   3193 HG22 ILE A 205     -17.168   9.580  -8.559  1.00  0.00      AP1  H
ATOM   3194 HG23 ILE A 205     -16.450  11.091  -7.878  1.00  0.00      AP1  H
ATOM   3195  CG1 ILE A 205     -16.653  12.698 -10.289  1.00  0.00      AP1  C
ATOM   3196 HG11 ILE A 205     -17.735  12.904 -10.143  1.00  0.00      AP1   
ATOM   3197 HG12 ILE A 205     -16.291  12.944 -11.310  1.00  0.00      AP1  H
ATOM   3198  CD  ILE A 205     -15.793  13.517  -9.339  1.00  0.00      AP1  C
ATOM   3199  HD1 ILE A 205     -14.745  13.148  -9.351  1.00  0.00      AP1   
ATOM   3200  HD2 ILE A 205     -15.567  14.559  -9.652  1.00  0.00      AP1   
ATOM   3201  HD3 ILE A 205     -16.149  13.497  -8.286  1.00  0.00      AP1   
ATOM   3202  C   ILE A 205     -14.816   9.272  -9.687  1.00  0.00      AP1  C
ATOM   3203  O   ILE A 205     -14.315   8.947  -8.590  1.00  0.00      AP1  O
ATOM   3204  N   THR A 206     -15.129   8.408 -10.612  1.00  0.00      AP1  N
ATOM   3205  HN  THR A 206     -15.397   8.692 -11.529  1.00  0.00      AP1   
ATOM   3206  CA  THR A 206     -15.125   6.966 -10.333  1.00  0.00      AP1  C
ATOM   3207  HA  THR A 206     -15.763   6.908  -9.464  1.00  0.00      AP1  H
ATOM   3208  CB  THR A 206     -15.829   6.040 -11.236  1.00  0.00      AP1  C
ATOM   3209  HB  THR A 206     -15.367   5.031 -11.186  1.00  0.00      AP1  H
ATOM   3210  OG1 THR A 206     -15.834   6.422 -12.589  1.00  0.00      AP1  O
ATOM   3211  HG1 THR A 206     -15.441   5.629 -12.960  1.00  0.00      AP1  H
ATOM   3212  CG2 THR A 206     -17.293   5.928 -10.823  1.00  0.00      AP1  C
ATOM   3213 HG21 THR A 206     -17.914   6.798 -11.127  1.00  0.00      AP1  H
ATOM   3214 HG22 THR A 206     -17.723   4.987 -11.228  1.00  0.00      AP1  H
ATOM   3215 HG23 THR A 206     -17.402   5.824  -9.722  1.00  0.00      AP1  H
ATOM   3216  C   THR A 206     -13.733   6.345  -9.854  1.00  0.00      AP1  C
ATOM   3217  O   THR A 206     -13.792   5.618  -8.832  1.00  0.00      AP1  O
ATOM   3218  N   PRO A 207     -12.596   6.619 -10.474  1.00  0.00      AP1  N
ATOM   3219  CD  PRO A 207     -12.466   7.171 -11.777  1.00  0.00      AP1  C
ATOM   3220  HD1 PRO A 207     -13.191   6.705 -12.478  1.00  0.00      AP1   
ATOM   3221  HD2 PRO A 207     -12.543   8.279 -11.792  1.00  0.00      AP1  H
ATOM   3222  CA  PRO A 207     -11.293   6.245  -9.885  1.00  0.00      AP1  C
ATOM   3223  HA  PRO A 207     -11.172   5.175  -9.815  1.00  0.00      AP1  H
ATOM   3224  CB  PRO A 207     -10.245   6.754 -10.938  1.00  0.00      AP1  C
ATOM   3225  HB1 PRO A 207      -9.316   6.157 -11.060  1.00  0.00      AP1   
ATOM   3226  HB2 PRO A 207      -9.856   7.769 -10.709  1.00  0.00      AP1  H
ATOM   3227  CG  PRO A 207     -11.049   6.796 -12.207  1.00  0.00      AP1  C
ATOM   3228  HG1 PRO A 207     -11.102   5.807 -12.710  1.00  0.00      AP1   
ATOM   3229  HG2 PRO A 207     -10.650   7.480 -12.986  1.00  0.00      AP1  H
ATOM   3230  C   PRO A 207     -10.980   6.726  -8.421  1.00  0.00      AP1  C
ATOM   3231  O   PRO A 207     -10.481   5.935  -7.581  1.00  0.00      AP1  O
ATOM   3232  N   VAL A 208     -11.189   8.047  -8.162  1.00  0.00      AP1  N
ATOM   3233  HN  VAL A 208     -11.576   8.602  -8.894  1.00  0.00      AP1   
ATOM   3234  CA  VAL A 208     -10.985   8.702  -6.864  1.00  0.00      AP1  C
ATOM   3235  HA  VAL A 208     -10.068   8.258  -6.505  1.00  0.00      AP1  H
ATOM   3236  CB  VAL A 208     -10.763  10.176  -6.912  1.00  0.00      AP1  C
ATOM   3237  HB  VAL A 208     -10.510  10.629  -5.930  1.00  0.00      AP1  H
ATOM   3238  CG1 VAL A 208      -9.491  10.420  -7.789  1.00  0.00      AP1  C
ATOM   3239 HG11 VAL A 208      -9.683  10.093  -8.832  1.00  0.00      AP1  H
ATOM   3240 HG12 VAL A 208      -9.282  11.504  -7.658  1.00  0.00      AP1  H
ATOM   3241 HG13 VAL A 208      -8.605   9.888  -7.380  1.00  0.00      AP1  H
ATOM   3242  CG2 VAL A 208     -11.961  10.885  -7.506  1.00  0.00      AP1  C
ATOM   3243 HG21 VAL A 208     -12.283  10.443  -8.474  1.00  0.00      AP1  H
ATOM   3244 HG22 VAL A 208     -12.867  10.891  -6.864  1.00  0.00      AP1  H
ATOM   3245 HG23 VAL A 208     -11.658  11.925  -7.756  1.00  0.00      AP1  H
ATOM   3246  C   VAL A 208     -11.861   8.201  -5.717  1.00  0.00      AP1  C
ATOM   3247  O   VAL A 208     -11.374   7.925  -4.602  1.00  0.00      AP1  O
ATOM   3248  N   ILE A 209     -13.232   8.090  -5.885  1.00  0.00      AP1  N
ATOM   3249  HN  ILE A 209     -13.668   8.308  -6.755  1.00  0.00      AP1   
ATOM   3250  CA  ILE A 209     -14.090   7.491  -4.877  1.00  0.00      AP1  C
ATOM   3251  HA  ILE A 209     -13.837   7.915  -3.917  1.00  0.00      AP1  H
ATOM   3252  CB  ILE A 209     -15.516   7.837  -5.103  1.00  0.00      AP1  C
ATOM   3253  HB  ILE A 209     -15.893   7.189  -5.923  1.00  0.00      AP1  H
ATOM   3254  CG2 ILE A 209     -16.252   7.410  -3.779  1.00  0.00      AP1  C
ATOM   3255 HG21 ILE A 209     -16.238   6.324  -3.544  1.00  0.00      AP1  H
ATOM   3256 HG22 ILE A 209     -15.767   7.899  -2.906  1.00  0.00      AP1  H
ATOM   3257 HG23 ILE A 209     -17.331   7.673  -3.775  1.00  0.00      AP1  H
ATOM   3258  CG1 ILE A 209     -15.785   9.355  -5.421  1.00  0.00      AP1  C
ATOM   3259 HG11 ILE A 209     -16.891   9.253  -5.385  1.00  0.00      AP1   
ATOM   3260 HG12 ILE A 209     -15.399   9.613  -6.430  1.00  0.00      AP1  H
ATOM   3261  CD  ILE A 209     -15.255  10.362  -4.463  1.00  0.00      AP1  C
ATOM   3262  HD1 ILE A 209     -15.626  11.309  -4.911  1.00  0.00      AP1   
ATOM   3263  HD2 ILE A 209     -15.648  10.229  -3.433  1.00  0.00      AP1   
ATOM   3264  HD3 ILE A 209     -14.146  10.351  -4.407  1.00  0.00      AP1   
ATOM   3265  C   ILE A 209     -13.797   6.018  -4.766  1.00  0.00      AP1  C
ATOM   3266  O   ILE A 209     -13.711   5.439  -3.640  1.00  0.00      AP1  O
ATOM   3267  N   LEU A 210     -13.687   5.251  -5.856  1.00  0.00      AP1  N
ATOM   3268  HN  LEU A 210     -13.801   5.603  -6.782  1.00  0.00      AP1   
ATOM   3269  CA  LEU A 210     -13.515   3.743  -5.760  1.00  0.00      AP1  C
ATOM   3270  HA  LEU A 210     -14.253   3.442  -5.031  1.00  0.00      AP1  H
ATOM   3271  CB  LEU A 210     -13.503   3.022  -7.132  1.00  0.00      AP1  C
ATOM   3272  HB1 LEU A 210     -12.766   3.480  -7.826  1.00  0.00      AP1   
ATOM   3273  HB2 LEU A 210     -14.512   3.274  -7.522  1.00  0.00      AP1  H
ATOM   3274  CG  LEU A 210     -13.228   1.509  -7.052  1.00  0.00      AP1  C
ATOM   3275  HG  LEU A 210     -12.165   1.363  -6.762  1.00  0.00      AP1  H
ATOM   3276  CD1 LEU A 210     -14.206   0.719  -6.162  1.00  0.00      AP1  C
ATOM   3277 HD11 LEU A 210     -14.130   1.044  -5.103  1.00  0.00      AP1  H
ATOM   3278 HD12 LEU A 210     -15.212   0.773  -6.630  1.00  0.00      AP1  H
ATOM   3279 HD13 LEU A 210     -14.032  -0.379  -6.158  1.00  0.00      AP1  H
ATOM   3280  CD2 LEU A 210     -13.299   0.978  -8.536  1.00  0.00      AP1  C
ATOM   3281 HD21 LEU A 210     -14.283   1.275  -8.956  1.00  0.00      AP1  H
ATOM   3282 HD22 LEU A 210     -12.470   1.455  -9.101  1.00  0.00      AP1  H
ATOM   3283 HD23 LEU A 210     -13.202  -0.122  -8.660  1.00  0.00      AP1  H
ATOM   3284  C   LEU A 210     -12.292   3.338  -5.009  1.00  0.00      AP1  C
ATOM   3285  O   LEU A 210     -12.351   2.576  -4.071  1.00  0.00      AP1  O
ATOM   3286  N   THR A 211     -11.126   3.971  -5.357  1.00  0.00      AP1  N
ATOM   3287  HN  THR A 211     -11.256   4.660  -6.066  1.00  0.00      AP1   
ATOM   3288  CA  THR A 211      -9.792   3.782  -4.697  1.00  0.00      AP1  C
ATOM   3289  HA  THR A 211      -9.602   2.719  -4.720  1.00  0.00      AP1  H
ATOM   3290  CB  THR A 211      -8.509   4.388  -5.349  1.00  0.00      AP1  C
ATOM   3291  HB  THR A 211      -8.536   4.443  -6.458  1.00  0.00      AP1  H
ATOM   3292  OG1 THR A 211      -7.409   3.574  -5.003  1.00  0.00      AP1  O
ATOM   3293  HG1 THR A 211      -6.636   4.056  -5.305  1.00  0.00      AP1  H
ATOM   3294  CG2 THR A 211      -8.106   5.789  -4.882  1.00  0.00      AP1  C
ATOM   3295 HG21 THR A 211      -7.452   5.782  -3.984  1.00  0.00      AP1  H
ATOM   3296 HG22 THR A 211      -7.530   6.379  -5.627  1.00  0.00      AP1  H
ATOM   3297 HG23 THR A 211      -9.006   6.402  -4.662  1.00  0.00      AP1  H
ATOM   3298  C   THR A 211      -9.833   4.206  -3.190  1.00  0.00      AP1  C
ATOM   3299  O   THR A 211      -9.278   3.516  -2.295  1.00  0.00      AP1  O
ATOM   3300  N   LEU A 212     -10.569   5.389  -2.922  1.00  0.00      AP1  N
ATOM   3301  HN  LEU A 212     -10.616   6.093  -3.626  1.00  0.00      AP1   
ATOM   3302  CA  LEU A 212     -10.826   5.877  -1.498  1.00  0.00      AP1  C
ATOM   3303  HA  LEU A 212      -9.913   5.972  -0.929  1.00  0.00      AP1  H
ATOM   3304  CB  LEU A 212     -11.686   7.182  -1.530  1.00  0.00      AP1  C
ATOM   3305  HB1 LEU A 212     -12.329   7.058  -2.427  1.00  0.00      AP1   
ATOM   3306  HB2 LEU A 212     -11.100   8.094  -1.775  1.00  0.00      AP1  H
ATOM   3307  CG  LEU A 212     -12.435   7.549  -0.178  1.00  0.00      AP1  C
ATOM   3308  HG  LEU A 212     -13.106   6.715   0.116  1.00  0.00      AP1  H
ATOM   3309  CD1 LEU A 212     -11.481   7.876   0.939  1.00  0.00      AP1  C
ATOM   3310 HD11 LEU A 212     -11.855   8.723   1.554  1.00  0.00      AP1  H
ATOM   3311 HD12 LEU A 212     -11.305   7.041   1.651  1.00  0.00      AP1  H
ATOM   3312 HD13 LEU A 212     -10.483   8.081   0.496  1.00  0.00      AP1  H
ATOM   3313  CD2 LEU A 212     -13.308   8.748  -0.563  1.00  0.00      AP1  C
ATOM   3314 HD21 LEU A 212     -12.743   9.705  -0.556  1.00  0.00      AP1  H
ATOM   3315 HD22 LEU A 212     -13.804   8.707  -1.556  1.00  0.00      AP1  H
ATOM   3316 HD23 LEU A 212     -14.012   8.856   0.289  1.00  0.00      AP1  H
ATOM   3317  C   LEU A 212     -11.616   4.802  -0.755  1.00  0.00      AP1  C
ATOM   3318  O   LEU A 212     -11.277   4.521   0.374  1.00  0.00      AP1  O
ATOM   3319  N   VAL A 213     -12.714   4.230  -1.350  1.00  0.00      AP1  N
ATOM   3320  HN  VAL A 213     -12.949   4.460  -2.291  1.00  0.00      AP1   
ATOM   3321  CA  VAL A 213     -13.494   3.270  -0.616  1.00  0.00      AP1  C
ATOM   3322  HA  VAL A 213     -13.699   3.728   0.341  1.00  0.00      AP1  H
ATOM   3323  CB  VAL A 213     -14.819   2.900  -1.359  1.00  0.00      AP1  C
ATOM   3324  HB  VAL A 213     -14.564   3.026  -2.433  1.00  0.00      AP1  H
ATOM   3325  CG1 VAL A 213     -15.375   1.456  -1.021  1.00  0.00      AP1  C
ATOM   3326 HG11 VAL A 213     -14.631   0.684  -1.313  1.00  0.00      AP1  H
ATOM   3327 HG12 VAL A 213     -15.666   1.401   0.050  1.00  0.00      AP1  H
ATOM   3328 HG13 VAL A 213     -16.277   1.357  -1.662  1.00  0.00      AP1  H
ATOM   3329  CG2 VAL A 213     -15.784   4.043  -0.929  1.00  0.00      AP1  C
ATOM   3330 HG21 VAL A 213     -16.202   3.666   0.028  1.00  0.00      AP1  H
ATOM   3331 HG22 VAL A 213     -15.279   5.023  -0.789  1.00  0.00      AP1  H
ATOM   3332 HG23 VAL A 213     -16.624   4.174  -1.645  1.00  0.00      AP1  H
ATOM   3333  C   VAL A 213     -12.696   1.945  -0.284  1.00  0.00      AP1  C
ATOM   3334  O   VAL A 213     -12.690   1.407   0.792  1.00  0.00      AP1  O
ATOM   3335  N   LEU A 214     -11.891   1.434  -1.200  1.00  0.00      AP1  N
ATOM   3336  HN  LEU A 214     -11.775   2.012  -2.004  1.00  0.00      AP1   
ATOM   3337  CA  LEU A 214     -10.987   0.329  -0.962  1.00  0.00      AP1  C
ATOM   3338  HA  LEU A 214     -11.498  -0.468  -0.443  1.00  0.00      AP1  H
ATOM   3339  CB  LEU A 214     -10.412  -0.090  -2.457  1.00  0.00      AP1  C
ATOM   3340  HB1 LEU A 214      -9.361  -0.446  -2.413  1.00  0.00      AP1   
ATOM   3341  HB2 LEU A 214     -10.366   0.796  -3.126  1.00  0.00      AP1  H
ATOM   3342  CG  LEU A 214     -11.369  -1.087  -3.215  1.00  0.00      AP1  C
ATOM   3343  HG  LEU A 214     -11.353  -2.063  -2.686  1.00  0.00      AP1  H
ATOM   3344  CD1 LEU A 214     -12.942  -0.831  -3.165  1.00  0.00      AP1  C
ATOM   3345 HD11 LEU A 214     -13.301  -0.885  -2.115  1.00  0.00      AP1  H
ATOM   3346 HD12 LEU A 214     -13.206   0.180  -3.543  1.00  0.00      AP1  H
ATOM   3347 HD13 LEU A 214     -13.338  -1.644  -3.810  1.00  0.00      AP1  H
ATOM   3348  CD2 LEU A 214     -10.959  -1.239  -4.672  1.00  0.00      AP1  C
ATOM   3349 HD21 LEU A 214      -9.852  -1.297  -4.743  1.00  0.00      AP1  H
ATOM   3350 HD22 LEU A 214     -11.489  -2.036  -5.237  1.00  0.00      AP1  H
ATOM   3351 HD23 LEU A 214     -11.155  -0.259  -5.158  1.00  0.00      AP1  H
ATOM   3352  C   LEU A 214      -9.826   0.700   0.066  1.00  0.00      AP1  C
ATOM   3353  O   LEU A 214      -9.397  -0.074   0.882  1.00  0.00      AP1  O
ATOM   3354  N   SER A 215      -9.244   1.892   0.035  1.00  0.00      AP1  N
ATOM   3355  HN  SER A 215      -9.463   2.597  -0.635  1.00  0.00      AP1   
ATOM   3356  CA  SER A 215      -8.205   2.218   1.013  1.00  0.00      AP1  C
ATOM   3357  HA  SER A 215      -7.407   1.499   0.897  1.00  0.00      AP1  H
ATOM   3358  CB  SER A 215      -7.553   3.582   0.891  1.00  0.00      AP1  C
ATOM   3359  HB1 SER A 215      -8.279   4.412   1.030  1.00  0.00      AP1   
ATOM   3360  HB2 SER A 215      -7.225   3.647  -0.169  1.00  0.00      AP1  H
ATOM   3361  OG  SER A 215      -6.414   3.763   1.782  1.00  0.00      AP1  O
ATOM   3362  HG1 SER A 215      -6.026   4.600   1.517  1.00  0.00      AP1  H
ATOM   3363  C   SER A 215      -8.764   2.249   2.417  1.00  0.00      AP1  C
ATOM   3364  O   SER A 215      -8.314   1.570   3.348  1.00  0.00      AP1  O
ATOM   3365  N   LEU A 216      -9.986   2.821   2.471  1.00  0.00      AP1  N
ATOM   3366  HN  LEU A 216     -10.449   3.049   1.618  1.00  0.00      AP1   
ATOM   3367  CA  LEU A 216     -10.871   2.925   3.701  1.00  0.00      AP1  C
ATOM   3368  HA  LEU A 216     -10.237   3.437   4.409  1.00  0.00      AP1  H
ATOM   3369  CB  LEU A 216     -12.161   3.644   3.383  1.00  0.00      AP1  C
ATOM   3370  HB1 LEU A 216     -12.920   3.047   2.833  1.00  0.00      AP1   
ATOM   3371  HB2 LEU A 216     -11.847   4.494   2.739  1.00  0.00      AP1  H
ATOM   3372  CG  LEU A 216     -12.887   4.199   4.589  1.00  0.00      AP1  C
ATOM   3373  HG  LEU A 216     -12.982   3.289   5.220  1.00  0.00      AP1  H
ATOM   3374  CD1 LEU A 216     -12.172   5.211   5.432  1.00  0.00      AP1  C
ATOM   3375 HD11 LEU A 216     -12.657   5.493   6.391  1.00  0.00      AP1  H
ATOM   3376 HD12 LEU A 216     -11.133   4.920   5.700  1.00  0.00      AP1  H
ATOM   3377 HD13 LEU A 216     -12.069   6.119   4.801  1.00  0.00      AP1  H
ATOM   3378  CD2 LEU A 216     -14.307   4.600   4.291  1.00  0.00      AP1  C
ATOM   3379 HD21 LEU A 216     -14.979   4.660   5.174  1.00  0.00      AP1  H
ATOM   3380 HD22 LEU A 216     -14.248   5.650   3.932  1.00  0.00      AP1  H
ATOM   3381 HD23 LEU A 216     -14.844   3.935   3.582  1.00  0.00      AP1  H
ATOM   3382  C   LEU A 216     -11.176   1.697   4.389  1.00  0.00      AP1  C
ATOM   3383  O   LEU A 216     -11.087   1.555   5.618  1.00  0.00      AP1  O
ATOM   3384  N   GLY A 217     -11.541   0.638   3.676  1.00  0.00      AP1  N
ATOM   3385  HN  GLY A 217     -11.874   0.735   2.741  1.00  0.00      AP1   
ATOM   3386  CA  GLY A 217     -11.774  -0.706   4.219  1.00  0.00      AP1  C
ATOM   3387  HA1 GLY A 217     -12.354  -1.294   3.523  1.00  0.00      AP1   
ATOM   3388  HA2 GLY A 217     -12.118  -0.677   5.243  1.00  0.00      AP1  H
ATOM   3389  C   GLY A 217     -10.587  -1.559   4.410  1.00  0.00      AP1  C
ATOM   3390  O   GLY A 217     -10.641  -2.192   5.440  1.00  0.00      AP1  O
ATOM   3391  N   LEU A 218      -9.649  -1.703   3.420  1.00  0.00      AP1  N
ATOM   3392  HN  LEU A 218      -9.785  -1.236   2.550  1.00  0.00      AP1   
ATOM   3393  CA  LEU A 218      -8.530  -2.555   3.353  1.00  0.00      AP1  C
ATOM   3394  HA  LEU A 218      -8.755  -3.565   3.663  1.00  0.00      AP1  H
ATOM   3395  CB  LEU A 218      -7.885  -2.674   1.968  1.00  0.00      AP1  C
ATOM   3396  HB1 LEU A 218      -6.840  -3.051   1.972  1.00  0.00      AP1   
ATOM   3397  HB2 LEU A 218      -7.847  -1.665   1.505  1.00  0.00      AP1  H
ATOM   3398  CG  LEU A 218      -8.634  -3.614   1.054  1.00  0.00      AP1  C
ATOM   3399  HG  LEU A 218      -8.510  -4.629   1.490  1.00  0.00      AP1  H
ATOM   3400  CD1 LEU A 218     -10.118  -3.262   0.949  1.00  0.00      AP1  C
ATOM   3401 HD11 LEU A 218     -10.602  -3.711   1.843  1.00  0.00      AP1  H
ATOM   3402 HD12 LEU A 218     -10.371  -2.200   0.748  1.00  0.00      AP1  H
ATOM   3403 HD13 LEU A 218     -10.479  -3.866   0.089  1.00  0.00      AP1  H
ATOM   3404  CD2 LEU A 218      -7.994  -3.593  -0.313  1.00  0.00      AP1  C
ATOM   3405 HD21 LEU A 218      -7.930  -2.595  -0.797  1.00  0.00      AP1  H
ATOM   3406 HD22 LEU A 218      -6.978  -4.019  -0.170  1.00  0.00      AP1  H
ATOM   3407 HD23 LEU A 218      -8.478  -4.312  -1.007  1.00  0.00      AP1  H
ATOM   3408  C   LEU A 218      -7.516  -2.205   4.393  1.00  0.00      AP1  C
ATOM   3409  O   LEU A 218      -7.029  -3.153   5.002  1.00  0.00      AP1  O
ATOM   3410  N   SER A 219      -7.248  -0.920   4.605  1.00  0.00      AP1  N
ATOM   3411  HN  SER A 219      -7.775  -0.266   4.068  1.00  0.00      AP1   
ATOM   3412  CA  SER A 219      -6.381  -0.597   5.715  1.00  0.00      AP1  C
ATOM   3413  HA  SER A 219      -5.530  -1.261   5.677  1.00  0.00      AP1  H
ATOM   3414  CB  SER A 219      -5.717   0.871   5.693  1.00  0.00      AP1  C
ATOM   3415  HB1 SER A 219      -5.149   1.065   4.758  1.00  0.00      AP1   
ATOM   3416  HB2 SER A 219      -5.050   1.011   6.570  1.00  0.00      AP1  H
ATOM   3417  OG  SER A 219      -6.784   1.850   5.694  1.00  0.00      AP1  O
ATOM   3418  HG1 SER A 219      -7.353   1.794   4.922  1.00  0.00      AP1  H
ATOM   3419  C   SER A 219      -6.912  -0.890   7.159  1.00  0.00      AP1  C
ATOM   3420  O   SER A 219      -6.188  -1.432   7.953  1.00  0.00      AP1  O
ATOM   3421  N   ALA A 220      -8.244  -0.668   7.410  1.00  0.00      AP1  N
ATOM   3422  HN  ALA A 220      -8.754  -0.245   6.665  1.00  0.00      AP1   
ATOM   3423  CA  ALA A 220      -9.013  -0.997   8.543  1.00  0.00      AP1  C
ATOM   3424  HA  ALA A 220      -8.600  -0.475   9.394  1.00  0.00      AP1  H
ATOM   3425  CB  ALA A 220     -10.518  -0.511   8.458  1.00  0.00      AP1  C
ATOM   3426  HB1 ALA A 220     -11.082  -0.994   7.632  1.00  0.00      AP1  H
ATOM   3427  HB2 ALA A 220     -11.087  -0.816   9.362  1.00  0.00      AP1  H
ATOM   3428  HB3 ALA A 220     -10.510   0.597   8.368  1.00  0.00      AP1  H
ATOM   3429  C   ALA A 220      -9.011  -2.443   8.890  1.00  0.00      AP1  C
ATOM   3430  O   ALA A 220      -8.630  -2.845  10.015  1.00  0.00      AP1  O
ATOM   3431  N   PHE A 221      -9.437  -3.221   7.862  1.00  0.00      AP1  N
ATOM   3432  HN  PHE A 221      -9.710  -3.019   6.925  1.00  0.00      AP1   
ATOM   3433  CA  PHE A 221      -9.392  -4.648   7.981  1.00  0.00      AP1  C
ATOM   3434  HA  PHE A 221     -10.157  -4.926   8.691  1.00  0.00      AP1  H
ATOM   3435  CB  PHE A 221      -9.939  -5.219   6.617  1.00  0.00      AP1  C
ATOM   3436  HB1 PHE A 221      -9.231  -4.949   5.805  1.00  0.00      AP1   
ATOM   3437  HB2 PHE A 221     -10.981  -4.888   6.420  1.00  0.00      AP1  H
ATOM   3438  CG  PHE A 221      -9.988  -6.791   6.702  1.00  0.00      AP1  C
ATOM   3439  CD1 PHE A 221     -10.534  -7.444   7.864  1.00  0.00      AP1  C
ATOM   3440  HD1 PHE A 221     -10.996  -6.925   8.691  1.00  0.00      AP1  H
ATOM   3441  CE1 PHE A 221     -10.513  -8.880   7.940  1.00  0.00      AP1  C
ATOM   3442  HE1 PHE A 221     -10.983  -9.448   8.730  1.00  0.00      AP1  H
ATOM   3443  CZ  PHE A 221      -9.974  -9.655   6.874  1.00  0.00      AP1  C
ATOM   3444  HZ  PHE A 221      -9.991 -10.729   6.981  1.00  0.00      AP1  H
ATOM   3445  CD2 PHE A 221      -9.472  -7.548   5.662  1.00  0.00      AP1  C
ATOM   3446  HD2 PHE A 221      -9.079  -7.052   4.787  1.00  0.00      AP1  H
ATOM   3447  CE2 PHE A 221      -9.460  -8.988   5.751  1.00  0.00      AP1  C
ATOM   3448  HE2 PHE A 221      -9.306  -9.454   4.789  1.00  0.00      AP1  H
ATOM   3449  C   PHE A 221      -8.116  -5.268   8.462  1.00  0.00      AP1  C
ATOM   3450  O   PHE A 221      -8.055  -5.946   9.497  1.00  0.00      AP1  O
ATOM   3451  N   GLU A 222      -6.890  -5.036   7.731  1.00  0.00      AP1  N
ATOM   3452  HN  GLU A 222      -6.856  -4.681   6.800  1.00  0.00      AP1   
ATOM   3453  CA  GLU A 222      -5.601  -5.465   8.322  1.00  0.00      AP1  C
ATOM   3454  HA  GLU A 222      -5.508  -6.539   8.398  1.00  0.00      AP1  H
ATOM   3455  CB  GLU A 222      -4.521  -4.999   7.364  1.00  0.00      AP1  C
ATOM   3456  HB1 GLU A 222      -3.549  -4.920   7.896  1.00  0.00      AP1   
ATOM   3457  HB2 GLU A 222      -4.775  -4.014   6.917  1.00  0.00      AP1  H
ATOM   3458  CG  GLU A 222      -4.403  -6.097   6.263  1.00  0.00      AP1  C
ATOM   3459  HG1 GLU A 222      -5.419  -6.392   5.925  1.00  0.00      AP1   
ATOM   3460  HG2 GLU A 222      -4.058  -7.077   6.657  1.00  0.00      AP1  H
ATOM   3461  CD  GLU A 222      -3.489  -5.676   5.149  1.00  0.00      AP1  C
ATOM   3462  OE1 GLU A 222      -3.792  -5.827   3.945  1.00  0.00      AP1  O
ATOM   3463  OE2 GLU A 222      -2.323  -5.251   5.428  1.00  0.00      AP1  O
ATOM   3464  C   GLU A 222      -5.279  -4.961   9.733  1.00  0.00      AP1  C
ATOM   3465  O   GLU A 222      -4.587  -5.614  10.516  1.00  0.00      AP1  O
ATOM   3466  N   THR A 223      -5.585  -3.649   9.926  1.00  0.00      AP1  N
ATOM   3467  HN  THR A 223      -6.010  -3.084   9.223  1.00  0.00      AP1   
ATOM   3468  CA  THR A 223      -5.279  -3.004  11.215  1.00  0.00      AP1  C
ATOM   3469  HA  THR A 223      -4.229  -3.107  11.447  1.00  0.00      AP1  H
ATOM   3470  CB  THR A 223      -5.631  -1.496  11.191  1.00  0.00      AP1  C
ATOM   3471  HB  THR A 223      -6.704  -1.233  11.065  1.00  0.00      AP1  H
ATOM   3472  OG1 THR A 223      -4.975  -0.841  10.125  1.00  0.00      AP1  O
ATOM   3473  HG1 THR A 223      -5.452  -1.113   9.337  1.00  0.00      AP1  H
ATOM   3474  CG2 THR A 223      -5.165  -0.857  12.488  1.00  0.00      AP1  C
ATOM   3475 HG21 THR A 223      -5.826  -1.053  13.359  1.00  0.00      AP1  H
ATOM   3476 HG22 THR A 223      -4.194  -1.275  12.830  1.00  0.00      AP1  H
ATOM   3477 HG23 THR A 223      -4.961   0.234  12.444  1.00  0.00      AP1  H
ATOM   3478  C   THR A 223      -5.947  -3.659  12.448  1.00  0.00      AP1  C
ATOM   3479  O   THR A 223      -5.323  -3.920  13.477  1.00  0.00      AP1  O
ATOM   3480  N   LEU A 224      -7.197  -4.064  12.265  1.00  0.00      AP1  N
ATOM   3481  HN  LEU A 224      -7.542  -3.854  11.354  1.00  0.00      AP1   
ATOM   3482  CA  LEU A 224      -7.957  -4.743  13.298  1.00  0.00      AP1  C
ATOM   3483  HA  LEU A 224      -7.685  -4.340  14.262  1.00  0.00      AP1  H
ATOM   3484  CB  LEU A 224      -9.509  -4.426  13.196  1.00  0.00      AP1  C
ATOM   3485  HB1 LEU A 224     -10.071  -5.278  13.634  1.00  0.00      AP1   
ATOM   3486  HB2 LEU A 224      -9.757  -4.254  12.127  1.00  0.00      AP1  H
ATOM   3487  CG  LEU A 224     -10.013  -3.034  13.866  1.00  0.00      AP1  C
ATOM   3488  HG  LEU A 224     -11.059  -2.753  13.619  1.00  0.00      AP1  H
ATOM   3489  CD1 LEU A 224      -9.949  -2.885  15.365  1.00  0.00      AP1  C
ATOM   3490 HD11 LEU A 224      -8.956  -3.175  15.770  1.00  0.00      AP1  H
ATOM   3491 HD12 LEU A 224     -10.119  -1.819  15.627  1.00  0.00      AP1  H
ATOM   3492 HD13 LEU A 224     -10.697  -3.427  15.982  1.00  0.00      AP1  H
ATOM   3493  CD2 LEU A 224      -9.104  -1.905  13.302  1.00  0.00      AP1  C
ATOM   3494 HD21 LEU A 224      -8.999  -1.775  12.204  1.00  0.00      AP1  H
ATOM   3495 HD22 LEU A 224      -9.457  -0.931  13.704  1.00  0.00      AP1  H
ATOM   3496 HD23 LEU A 224      -8.083  -2.025  13.723  1.00  0.00      AP1  H
ATOM   3497  C   LEU A 224      -7.776  -6.245  13.273  1.00  0.00      AP1  C
ATOM   3498  O   LEU A 224      -8.289  -6.866  14.181  1.00  0.00      AP1  O
ATOM   3499  N   TYR A 225      -7.185  -6.815  12.160  1.00  0.00      AP1  N
ATOM   3500  HN  TYR A 225      -7.030  -6.326  11.306  1.00  0.00      AP1   
ATOM   3501  CA  TYR A 225      -7.316  -8.234  11.939  1.00  0.00      AP1  C
ATOM   3502  HA  TYR A 225      -8.307  -8.466  11.577  1.00  0.00      AP1  H
ATOM   3503  CB  TYR A 225      -6.474  -8.560  10.698  1.00  0.00      AP1  C
ATOM   3504  HB1 TYR A 225      -5.394  -8.297  10.677  1.00  0.00      AP1   
ATOM   3505  HB2 TYR A 225      -6.776  -7.933   9.832  1.00  0.00      AP1  H
ATOM   3506  CG  TYR A 225      -6.736 -10.075  10.419  1.00  0.00      AP1  C
ATOM   3507  CD1 TYR A 225      -7.933 -10.420   9.814  1.00  0.00      AP1  C
ATOM   3508  HD1 TYR A 225      -8.650  -9.627   9.660  1.00  0.00      AP1  H
ATOM   3509  CE1 TYR A 225      -8.181 -11.759   9.566  1.00  0.00      AP1  C
ATOM   3510  HE1 TYR A 225      -9.172 -12.072   9.274  1.00  0.00      AP1  H
ATOM   3511  CZ  TYR A 225      -7.226 -12.797   9.832  1.00  0.00      AP1  C
ATOM   3512  OH  TYR A 225      -7.448 -14.151   9.582  1.00  0.00      AP1  O
ATOM   3513  HH  TYR A 225      -6.618 -14.630   9.643  1.00  0.00      AP1  H
ATOM   3514  CD2 TYR A 225      -5.797 -11.001  10.768  1.00  0.00      AP1  C
ATOM   3515  HD2 TYR A 225      -4.817 -10.687  11.096  1.00  0.00      AP1  H
ATOM   3516  CE2 TYR A 225      -5.940 -12.311  10.348  1.00  0.00      AP1  C
ATOM   3517  HE2 TYR A 225      -5.188 -13.006  10.690  1.00  0.00      AP1  H
ATOM   3518  C   TYR A 225      -6.723  -8.996  13.176  1.00  0.00      AP1  C
ATOM   3519  O   TYR A 225      -7.281  -9.979  13.608  1.00  0.00      AP1  O
ATOM   3520  N   SER A 226      -5.580  -8.601  13.820  1.00  0.00      AP1  N
ATOM   3521  HN  SER A 226      -5.111  -7.748  13.607  1.00  0.00      AP1   
ATOM   3522  CA  SER A 226      -4.915  -9.218  15.006  1.00  0.00      AP1  C
ATOM   3523  HA  SER A 226      -4.881 -10.283  14.832  1.00  0.00      AP1  H
ATOM   3524  CB  SER A 226      -3.539  -8.683  15.172  1.00  0.00      AP1  C
ATOM   3525  HB1 SER A 226      -2.841  -8.992  14.364  1.00  0.00      AP1   
ATOM   3526  HB2 SER A 226      -3.117  -9.110  16.107  1.00  0.00      AP1  H
ATOM   3527  OG  SER A 226      -3.476  -7.288  15.242  1.00  0.00      AP1  O
ATOM   3528  HG1 SER A 226      -3.720  -6.915  14.392  1.00  0.00      AP1  H
ATOM   3529  C   SER A 226      -5.783  -8.977  16.277  1.00  0.00      AP1  C
ATOM   3530  O   SER A 226      -5.959  -9.957  16.980  1.00  0.00      AP1  O
ATOM   3531  N   LEU A 227      -6.298  -7.778  16.507  1.00  0.00      AP1  N
ATOM   3532  HN  LEU A 227      -5.978  -7.078  15.873  1.00  0.00      AP1   
ATOM   3533  CA  LEU A 227      -7.101  -7.498  17.714  1.00  0.00      AP1  C
ATOM   3534  HA  LEU A 227      -6.588  -7.841  18.600  1.00  0.00      AP1  H
ATOM   3535  CB  LEU A 227      -7.487  -5.952  17.900  1.00  0.00      AP1  C
ATOM   3536  HB1 LEU A 227      -7.990  -5.840  18.885  1.00  0.00      AP1   
ATOM   3537  HB2 LEU A 227      -8.212  -5.861  17.063  1.00  0.00      AP1  H
ATOM   3538  CG  LEU A 227      -6.233  -5.004  17.823  1.00  0.00      AP1  C
ATOM   3539  HG  LEU A 227      -5.606  -5.405  16.998  1.00  0.00      AP1  H
ATOM   3540  CD1 LEU A 227      -6.699  -3.520  17.711  1.00  0.00      AP1  C
ATOM   3541 HD11 LEU A 227      -7.267  -3.394  16.765  1.00  0.00      AP1  H
ATOM   3542 HD12 LEU A 227      -7.257  -3.204  18.618  1.00  0.00      AP1  H
ATOM   3543 HD13 LEU A 227      -5.771  -2.916  17.612  1.00  0.00      AP1  H
ATOM   3544  CD2 LEU A 227      -5.361  -5.075  19.084  1.00  0.00      AP1  C
ATOM   3545 HD21 LEU A 227      -4.902  -6.070  19.269  1.00  0.00      AP1  H
ATOM   3546 HD22 LEU A 227      -4.471  -4.413  19.028  1.00  0.00      AP1  H
ATOM   3547 HD23 LEU A 227      -5.934  -4.822  20.002  1.00  0.00      AP1  H
ATOM   3548  C   LEU A 227      -8.400  -8.308  17.789  1.00  0.00      AP1  C
ATOM   3549  O   LEU A 227      -8.710  -8.910  18.834  1.00  0.00      AP1  O
ATOM   3550  N   TYR A 228      -9.190  -8.404  16.680  1.00  0.00      AP1  N
ATOM   3551  HN  TYR A 228      -8.787  -8.057  15.837  1.00  0.00      AP1   
ATOM   3552  CA  TYR A 228     -10.340  -9.185  16.578  1.00  0.00      AP1  C
ATOM   3553  HA  TYR A 228     -11.006  -8.871  17.368  1.00  0.00      AP1  H
ATOM   3554  CB  TYR A 228     -11.073  -8.748  15.298  1.00  0.00      AP1  C
ATOM   3555  HB1 TYR A 228     -10.371  -8.701  14.438  1.00  0.00      AP1   
ATOM   3556  HB2 TYR A 228     -11.308  -7.679  15.488  1.00  0.00      AP1  H
ATOM   3557  CG  TYR A 228     -12.326  -9.635  14.920  1.00  0.00      AP1  C
ATOM   3558  CD1 TYR A 228     -13.626  -9.187  15.208  1.00  0.00      AP1  C
ATOM   3559  HD1 TYR A 228     -13.737  -8.270  15.768  1.00  0.00      AP1  H
ATOM   3560  CE1 TYR A 228     -14.810  -9.879  14.866  1.00  0.00      AP1  C
ATOM   3561  HE1 TYR A 228     -15.810  -9.613  15.175  1.00  0.00      AP1  H
ATOM   3562  CZ  TYR A 228     -14.690 -11.185  14.456  1.00  0.00      AP1  C
ATOM   3563  OH  TYR A 228     -15.825 -11.943  14.080  1.00  0.00      AP1  O
ATOM   3564  HH  TYR A 228     -15.540 -12.755  13.653  1.00  0.00      AP1  H
ATOM   3565  CD2 TYR A 228     -12.325 -10.907  14.313  1.00  0.00      AP1  C
ATOM   3566  HD2 TYR A 228     -11.405 -11.329  13.939  1.00  0.00      AP1  H
ATOM   3567  CE2 TYR A 228     -13.442 -11.711  14.148  1.00  0.00      AP1  C
ATOM   3568  HE2 TYR A 228     -13.333 -12.660  13.643  1.00  0.00      AP1  H
ATOM   3569  C   TYR A 228     -10.092 -10.694  16.597  1.00  0.00      AP1  C
ATOM   3570  O   TYR A 228     -10.781 -11.456  17.243  1.00  0.00      AP1  O
ATOM   3571  N   THR A 229      -9.060 -11.126  15.946  1.00  0.00      AP1  N
ATOM   3572  HN  THR A 229      -8.502 -10.507  15.399  1.00  0.00      AP1   
ATOM   3573  CA  THR A 229      -8.813 -12.538  15.906  1.00  0.00      AP1  C
ATOM   3574  HA  THR A 229      -9.749 -13.073  15.837  1.00  0.00      AP1  H
ATOM   3575  CB  THR A 229      -7.917 -13.092  14.769  1.00  0.00      AP1  C
ATOM   3576  HB  THR A 229      -7.802 -14.190  14.898  1.00  0.00      AP1  H
ATOM   3577  OG1 THR A 229      -6.616 -12.535  14.818  1.00  0.00      AP1  O
ATOM   3578  HG1 THR A 229      -6.656 -11.679  14.386  1.00  0.00      AP1  H
ATOM   3579  CG2 THR A 229      -8.504 -12.964  13.352  1.00  0.00      AP1  C
ATOM   3580 HG21 THR A 229      -9.524 -13.404  13.340  1.00  0.00      AP1  H
ATOM   3581 HG22 THR A 229      -8.584 -11.911  13.006  1.00  0.00      AP1  H
ATOM   3582 HG23 THR A 229      -7.879 -13.461  12.579  1.00  0.00      AP1  H
ATOM   3583  C   THR A 229      -8.314 -13.121  17.208  1.00  0.00      AP1  C
ATOM   3584  O   THR A 229      -8.660 -14.298  17.530  1.00  0.00      AP1  O
ATOM   3585  N   ALA A 230      -7.503 -12.319  17.962  1.00  0.00      AP1  N
ATOM   3586  HN  ALA A 230      -7.158 -11.477  17.556  1.00  0.00      AP1   
ATOM   3587  CA  ALA A 230      -7.167 -12.725  19.342  1.00  0.00      AP1  C
ATOM   3588  HA  ALA A 230      -6.680 -13.684  19.254  1.00  0.00      AP1  H
ATOM   3589  CB  ALA A 230      -6.113 -11.670  19.940  1.00  0.00      AP1  C
ATOM   3590  HB1 ALA A 230      -5.147 -11.630  19.393  1.00  0.00      AP1  H
ATOM   3591  HB2 ALA A 230      -6.627 -10.687  19.876  1.00  0.00      AP1  H
ATOM   3592  HB3 ALA A 230      -5.715 -11.869  20.958  1.00  0.00      AP1  H
ATOM   3593  C   ALA A 230      -8.366 -12.855  20.250  1.00  0.00      AP1  C
ATOM   3594  O   ALA A 230      -8.386 -13.760  21.078  1.00  0.00      AP1  O
ATOM   3595  N   ASP A 231      -9.411 -12.016  20.139  1.00  0.00      AP1  N
ATOM   3596  HN  ASP A 231      -9.180 -11.110  19.791  1.00  0.00      AP1   
ATOM   3597  CA  ASP A 231     -10.571 -12.133  20.966  1.00  0.00      AP1  C
ATOM   3598  HA  ASP A 231     -10.364 -12.580  21.927  1.00  0.00      AP1  H
ATOM   3599  CB  ASP A 231     -11.064 -10.690  21.252  1.00  0.00      AP1  C
ATOM   3600  HB1 ASP A 231     -12.158 -10.653  21.445  1.00  0.00      AP1   
ATOM   3601  HB2 ASP A 231     -10.857 -10.105  20.330  1.00  0.00      AP1  H
ATOM   3602  CG  ASP A 231     -10.465  -9.980  22.428  1.00  0.00      AP1  C
ATOM   3603  OD1 ASP A 231      -9.814 -10.632  23.244  1.00  0.00      AP1  O
ATOM   3604  OD2 ASP A 231     -10.730  -8.732  22.593  1.00  0.00      AP1  O
ATOM   3605  C   ASP A 231     -11.691 -13.058  20.458  1.00  0.00      AP1  C
ATOM   3606  O   ASP A 231     -12.231 -13.808  21.231  1.00  0.00      AP1  O
ATOM   3607  N   LYS A 232     -12.078 -12.944  19.224  1.00  0.00      AP1  N
ATOM   3608  HN  LYS A 232     -11.648 -12.286  18.610  1.00  0.00      AP1   
ATOM   3609  CA  LYS A 232     -13.049 -13.839  18.644  1.00  0.00      AP1  C
ATOM   3610  HA  LYS A 232     -13.917 -13.782  19.285  1.00  0.00      AP1  H
ATOM   3611  CB  LYS A 232     -13.540 -13.249  17.243  1.00  0.00      AP1  C
ATOM   3612  HB1 LYS A 232     -12.645 -13.254  16.585  1.00  0.00      AP1   
ATOM   3613  HB2 LYS A 232     -13.813 -12.172  17.245  1.00  0.00      AP1  H
ATOM   3614  CG  LYS A 232     -14.582 -14.116  16.425  1.00  0.00      AP1  C
ATOM   3615  HG1 LYS A 232     -14.121 -15.031  15.994  1.00  0.00      AP1   
ATOM   3616  HG2 LYS A 232     -14.967 -13.614  15.511  1.00  0.00      AP1  H
ATOM   3617  CD  LYS A 232     -15.861 -14.636  17.207  1.00  0.00      AP1  C
ATOM   3618  HD1 LYS A 232     -15.526 -15.016  18.196  1.00  0.00      AP1   
ATOM   3619  HD2 LYS A 232     -16.367 -15.426  16.613  1.00  0.00      AP1  H
ATOM   3620  CE  LYS A 232     -17.054 -13.549  17.312  1.00  0.00      AP1  C
ATOM   3621  HE1 LYS A 232     -16.666 -12.577  17.684  1.00  0.00      AP1   
ATOM   3622  HE2 LYS A 232     -17.896 -13.993  17.885  1.00  0.00      AP1  H
ATOM   3623  NZ  LYS A 232     -17.634 -13.302  15.938  1.00  0.00      AP1  N
ATOM   3624  HZ1 LYS A 232     -17.015 -12.640  15.428  1.00  0.00      AP1  H
ATOM   3625  HZ2 LYS A 232     -17.644 -14.192  15.400  1.00  0.00      AP1  H
ATOM   3626  HZ3 LYS A 232     -18.611 -12.946  15.929  1.00  0.00      AP1  H
ATOM   3627  C   LYS A 232     -12.670 -15.336  18.624  1.00  0.00      AP1  C
ATOM   3628  O   LYS A 232     -13.464 -16.294  18.814  1.00  0.00      AP1  O
ATOM   3629  N   VAL A 233     -11.380 -15.653  18.226  1.00  0.00      AP1  N
ATOM   3630  HN  VAL A 233     -10.653 -15.044  17.917  1.00  0.00      AP1   
ATOM   3631  CA  VAL A 233     -10.989 -17.005  17.875  1.00  0.00      AP1  C
ATOM   3632  HA  VAL A 233     -11.797 -17.722  17.900  1.00  0.00      AP1  H
ATOM   3633  CB  VAL A 233     -10.389 -17.033  16.543  1.00  0.00      AP1  C
ATOM   3634  HB  VAL A 233      -9.330 -16.718  16.661  1.00  0.00      AP1  H
ATOM   3635  CG1 VAL A 233     -10.476 -18.479  16.123  1.00  0.00      AP1  C
ATOM   3636 HG11 VAL A 233     -10.024 -19.333  16.672  1.00  0.00      AP1  H
ATOM   3637 HG12 VAL A 233     -11.539 -18.742  15.936  1.00  0.00      AP1  H
ATOM   3638 HG13 VAL A 233      -9.998 -18.540  15.123  1.00  0.00      AP1  H
ATOM   3639  CG2 VAL A 233     -11.158 -16.139  15.519  1.00  0.00      AP1  C
ATOM   3640 HG21 VAL A 233     -12.237 -16.402  15.565  1.00  0.00      AP1  H
ATOM   3641 HG22 VAL A 233     -10.863 -15.125  15.864  1.00  0.00      AP1  H
ATOM   3642 HG23 VAL A 233     -10.777 -16.285  14.486  1.00  0.00      AP1  H
ATOM   3643  C   VAL A 233      -9.965 -17.466  19.040  1.00  0.00      AP1  C
ATOM   3644  O   VAL A 233      -9.546 -18.627  19.045  1.00  0.00      AP1  O
ATOM   3645  N   ASN A 234      -9.598 -16.609  19.971  1.00  0.00      AP1  N
ATOM   3646  HN  ASN A 234      -9.873 -15.658  19.846  1.00  0.00      AP1   
ATOM   3647  CA  ASN A 234      -8.792 -16.913  21.158  1.00  0.00      AP1  C
ATOM   3648  HA  ASN A 234      -8.765 -16.043  21.797  1.00  0.00      AP1  H
ATOM   3649  CB  ASN A 234      -9.392 -18.015  22.036  1.00  0.00      AP1  C
ATOM   3650  HB1 ASN A 234      -8.817 -18.139  22.978  1.00  0.00      AP1   
ATOM   3651  HB2 ASN A 234      -9.360 -18.965  21.460  1.00  0.00      AP1  H
ATOM   3652  CG  ASN A 234     -10.800 -17.709  22.601  1.00  0.00      AP1  C
ATOM   3653  OD1 ASN A 234     -11.808 -18.410  22.289  1.00  0.00      AP1  O
ATOM   3654  ND2 ASN A 234     -11.021 -16.656  23.398  1.00  0.00      AP1  N
ATOM   3655 HD21 ASN A 234     -10.357 -15.927  23.566  1.00  0.00      AP1  H
ATOM   3656 HD22 ASN A 234     -11.931 -16.692  23.812  1.00  0.00      AP1  H
ATOM   3657  C   ASN A 234      -7.385 -17.313  20.915  1.00  0.00      AP1  C
ATOM   3658  O   ASN A 234      -6.765 -18.062  21.648  1.00  0.00      AP1  O
ATOM   3659  N   TYR A 235      -6.802 -16.853  19.790  1.00  0.00      AP1  N
ATOM   3660  HN  TYR A 235      -7.390 -16.236  19.273  1.00  0.00      AP1   
ATOM   3661  CA  TYR A 235      -5.451 -17.055  19.370  1.00  0.00      AP1  C
ATOM   3662  HA  TYR A 235      -5.282 -18.121  19.405  1.00  0.00      AP1  H
ATOM   3663  CB  TYR A 235      -5.103 -16.557  17.945  1.00  0.00      AP1  C
ATOM   3664  HB1 TYR A 235      -4.019 -16.674  17.733  1.00  0.00      AP1   
ATOM   3665  HB2 TYR A 235      -5.489 -15.520  17.850  1.00  0.00      AP1  H
ATOM   3666  CG  TYR A 235      -5.877 -17.416  16.991  1.00  0.00      AP1  C
ATOM   3667  CD1 TYR A 235      -6.704 -16.737  16.063  1.00  0.00      AP1  C
ATOM   3668  HD1 TYR A 235      -6.788 -15.661  16.087  1.00  0.00      AP1  H
ATOM   3669  CE1 TYR A 235      -7.417 -17.427  15.131  1.00  0.00      AP1  C
ATOM   3670  HE1 TYR A 235      -8.114 -16.923  14.478  1.00  0.00      AP1  H
ATOM   3671  CZ  TYR A 235      -7.338 -18.856  15.114  1.00  0.00      AP1  C
ATOM   3672  OH  TYR A 235      -7.923 -19.475  14.041  1.00  0.00      AP1  O
ATOM   3673  HH  TYR A 235      -7.949 -20.415  14.231  1.00  0.00      AP1  H
ATOM   3674  CD2 TYR A 235      -5.800 -18.804  16.938  1.00  0.00      AP1  C
ATOM   3675  HD2 TYR A 235      -5.118 -19.242  17.653  1.00  0.00      AP1  H
ATOM   3676  CE2 TYR A 235      -6.482 -19.527  15.978  1.00  0.00      AP1  C
ATOM   3677  HE2 TYR A 235      -6.342 -20.597  15.948  1.00  0.00      AP1  H
ATOM   3678  C   TYR A 235      -4.458 -16.417  20.294  1.00  0.00      AP1  C
ATOM   3679  O   TYR A 235      -4.685 -15.331  20.816  1.00  0.00      AP1  O
ATOM   3680  N   SER A 236      -3.314 -17.136  20.538  1.00  0.00      AP1  N
ATOM   3681  HN  SER A 236      -3.260 -18.054  20.154  1.00  0.00      AP1   
ATOM   3682  CA  SER A 236      -2.112 -16.557  21.108  1.00  0.00      AP1  C
ATOM   3683  HA  SER A 236      -2.439 -15.878  21.882  1.00  0.00      AP1  H
ATOM   3684  CB  SER A 236      -1.121 -17.633  21.670  1.00  0.00      AP1  C
ATOM   3685  HB1 SER A 236      -1.650 -18.339  22.345  1.00  0.00      AP1   
ATOM   3686  HB2 SER A 236      -0.361 -17.171  22.336  1.00  0.00      AP1  H
ATOM   3687  OG  SER A 236      -0.443 -18.398  20.590  1.00  0.00      AP1  O
ATOM   3688  HG1 SER A 236      -1.091 -18.976  20.180  1.00  0.00      AP1  H
ATOM   3689  C   SER A 236      -1.428 -15.694  20.109  1.00  0.00      AP1  C
ATOM   3690  O   SER A 236      -1.529 -16.025  18.961  1.00  0.00      AP1  O
ATOM   3691  N   PRO A 237      -0.658 -14.613  20.362  1.00  0.00      AP1  N
ATOM   3692  CD  PRO A 237      -0.809 -13.841  21.598  1.00  0.00      AP1  C
ATOM   3693  HD1 PRO A 237      -1.874 -13.673  21.869  1.00  0.00      AP1   
ATOM   3694  HD2 PRO A 237      -0.362 -14.442  22.418  1.00  0.00      AP1  H
ATOM   3695  CA  PRO A 237       0.164 -13.888  19.401  1.00  0.00      AP1  C
ATOM   3696  HA  PRO A 237      -0.510 -13.318  18.778  1.00  0.00      AP1  H
ATOM   3697  CB  PRO A 237       0.931 -12.951  20.237  1.00  0.00      AP1  C
ATOM   3698  HB1 PRO A 237       1.445 -12.109  19.726  1.00  0.00      AP1   
ATOM   3699  HB2 PRO A 237       1.655 -13.610  20.762  1.00  0.00      AP1  H
ATOM   3700  CG  PRO A 237      -0.124 -12.487  21.313  1.00  0.00      AP1  C
ATOM   3701  HG1 PRO A 237      -0.831 -11.804  20.795  1.00  0.00      AP1   
ATOM   3702  HG2 PRO A 237       0.390 -11.903  22.106  1.00  0.00      AP1  H
ATOM   3703  C   PRO A 237       0.960 -14.732  18.402  1.00  0.00      AP1  C
ATOM   3704  O   PRO A 237       1.102 -14.425  17.238  1.00  0.00      AP1  O
ATOM   3705  N   LYS A 238       1.539 -15.877  18.898  1.00  0.00      AP1  N
ATOM   3706  HN  LYS A 238       1.553 -16.100  19.870  1.00  0.00      AP1   
ATOM   3707  CA  LYS A 238       2.305 -16.784  18.063  1.00  0.00      AP1  C
ATOM   3708  HA  LYS A 238       3.152 -16.266  17.638  1.00  0.00      AP1  H
ATOM   3709  CB  LYS A 238       2.853 -17.950  18.957  1.00  0.00      AP1  C
ATOM   3710  HB1 LYS A 238       3.656 -18.467  18.389  1.00  0.00      AP1   
ATOM   3711  HB2 LYS A 238       2.022 -18.645  19.201  1.00  0.00      AP1  H
ATOM   3712  CG  LYS A 238       3.773 -17.532  20.178  1.00  0.00      AP1  C
ATOM   3713  HG1 LYS A 238       4.058 -18.460  20.719  1.00  0.00      AP1   
ATOM   3714  HG2 LYS A 238       3.126 -16.894  20.817  1.00  0.00      AP1  H
ATOM   3715  CD  LYS A 238       5.079 -16.754  19.839  1.00  0.00      AP1  C
ATOM   3716  HD1 LYS A 238       4.774 -15.701  19.663  1.00  0.00      AP1   
ATOM   3717  HD2 LYS A 238       5.404 -17.172  18.862  1.00  0.00      AP1  H
ATOM   3718  CE  LYS A 238       6.162 -16.791  20.925  1.00  0.00      AP1  C
ATOM   3719  HE1 LYS A 238       6.510 -17.829  21.110  1.00  0.00      AP1   
ATOM   3720  HE2 LYS A 238       5.778 -16.553  21.940  1.00  0.00      AP1  H
ATOM   3721  NZ  LYS A 238       7.382 -16.022  20.651  1.00  0.00      AP1  N
ATOM   3722  HZ1 LYS A 238       8.162 -16.592  20.268  1.00  0.00      AP1  H
ATOM   3723  HZ2 LYS A 238       7.088 -15.303  19.959  1.00  0.00      AP1  H
ATOM   3724  HZ3 LYS A 238       7.740 -15.529  21.494  1.00  0.00      AP1  H
ATOM   3725  C   LYS A 238       1.517 -17.461  16.936  1.00  0.00      AP1  C
ATOM   3726  O   LYS A 238       1.934 -17.370  15.815  1.00  0.00      AP1  O
ATOM   3727  N   ASP A 239       0.272 -17.821  17.282  1.00  0.00      AP1  N
ATOM   3728  HN  ASP A 239      -0.005 -17.852  18.240  1.00  0.00      AP1   
ATOM   3729  CA  ASP A 239      -0.662 -18.438  16.397  1.00  0.00      AP1  C
ATOM   3730  HA  ASP A 239      -0.164 -19.237  15.867  1.00  0.00      AP1  H
ATOM   3731  CB  ASP A 239      -1.924 -18.976  17.143  1.00  0.00      AP1  C
ATOM   3732  HB1 ASP A 239      -2.575 -19.502  16.412  1.00  0.00      AP1   
ATOM   3733  HB2 ASP A 239      -2.575 -18.151  17.506  1.00  0.00      AP1  H
ATOM   3734  CG  ASP A 239      -1.546 -19.967  18.274  1.00  0.00      AP1  C
ATOM   3735  OD1 ASP A 239      -0.617 -20.785  18.246  1.00  0.00      AP1  O
ATOM   3736  OD2 ASP A 239      -2.421 -20.070  19.149  1.00  0.00      AP1  O
ATOM   3737  C   ASP A 239      -1.174 -17.531  15.319  1.00  0.00      AP1  C
ATOM   3738  O   ASP A 239      -1.236 -17.926  14.171  1.00  0.00      AP1  O
ATOM   3739  N   ILE A 240      -1.462 -16.257  15.633  1.00  0.00      AP1  N
ATOM   3740  HN  ILE A 240      -1.606 -15.928  16.563  1.00  0.00      AP1   
ATOM   3741  CA  ILE A 240      -1.619 -15.167  14.622  1.00  0.00      AP1  C
ATOM   3742  HA  ILE A 240      -2.461 -15.420  13.994  1.00  0.00      AP1  H
ATOM   3743  CB  ILE A 240      -1.998 -13.813  15.249  1.00  0.00      AP1  C
ATOM   3744  HB  ILE A 240      -1.418 -13.592  16.171  1.00  0.00      AP1  H
ATOM   3745  CG2 ILE A 240      -1.982 -12.684  14.241  1.00  0.00      AP1  C
ATOM   3746 HG21 ILE A 240      -1.008 -12.406  13.784  1.00  0.00      AP1  H
ATOM   3747 HG22 ILE A 240      -2.697 -12.804  13.400  1.00  0.00      AP1  H
ATOM   3748 HG23 ILE A 240      -2.271 -11.790  14.835  1.00  0.00      AP1  H
ATOM   3749  CG1 ILE A 240      -3.501 -13.957  15.718  1.00  0.00      AP1  C
ATOM   3750 HG11 ILE A 240      -3.674 -14.866  16.333  1.00  0.00      AP1   
ATOM   3751 HG12 ILE A 240      -4.091 -14.101  14.788  1.00  0.00      AP1  H
ATOM   3752  CD  ILE A 240      -3.965 -12.778  16.615  1.00  0.00      AP1  C
ATOM   3753  HD1 ILE A 240      -3.151 -12.633  17.357  1.00  0.00      AP1   
ATOM   3754  HD2 ILE A 240      -4.137 -11.859  16.015  1.00  0.00      AP1   
ATOM   3755  HD3 ILE A 240      -4.968 -13.038  17.016  1.00  0.00      AP1   
ATOM   3756  C   ILE A 240      -0.376 -15.039  13.658  1.00  0.00      AP1  C
ATOM   3757  O   ILE A 240      -0.428 -15.015  12.428  1.00  0.00      AP1  O
ATOM   3758  N   SER A 241       0.803 -14.963  14.291  1.00  0.00      AP1  N
ATOM   3759  HN  SER A 241       0.851 -15.095  15.278  1.00  0.00      AP1   
ATOM   3760  CA  SER A 241       2.154 -14.706  13.677  1.00  0.00      AP1  C
ATOM   3761  HA  SER A 241       2.083 -13.832  13.046  1.00  0.00      AP1  H
ATOM   3762  CB  SER A 241       3.246 -14.549  14.770  1.00  0.00      AP1  C
ATOM   3763  HB1 SER A 241       4.126 -14.277  14.149  1.00  0.00      AP1   
ATOM   3764  HB2 SER A 241       3.506 -15.512  15.259  1.00  0.00      AP1  H
ATOM   3765  OG  SER A 241       2.988 -13.470  15.676  1.00  0.00      AP1  O
ATOM   3766  HG1 SER A 241       2.355 -13.858  16.285  1.00  0.00      AP1  H
ATOM   3767  C   SER A 241       2.562 -15.848  12.688  1.00  0.00      AP1  C
ATOM   3768  O   SER A 241       3.155 -15.569  11.643  1.00  0.00      AP1  O
ATOM   3769  N   ILE A 242       2.218 -17.085  12.940  1.00  0.00      AP1  N
ATOM   3770  HN  ILE A 242       1.718 -17.294  13.777  1.00  0.00      AP1   
ATOM   3771  CA  ILE A 242       2.309 -18.218  11.961  1.00  0.00      AP1  C
ATOM   3772  HA  ILE A 242       3.346 -18.306  11.673  1.00  0.00      AP1  H
ATOM   3773  CB  ILE A 242       1.879 -19.579  12.574  1.00  0.00      AP1  C
ATOM   3774  HB  ILE A 242       0.812 -19.458  12.856  1.00  0.00      AP1  H
ATOM   3775  CG2 ILE A 242       1.870 -20.740  11.536  1.00  0.00      AP1  C
ATOM   3776 HG21 ILE A 242       1.118 -20.533  10.745  1.00  0.00      AP1  H
ATOM   3777 HG22 ILE A 242       2.810 -20.883  10.960  1.00  0.00      AP1  H
ATOM   3778 HG23 ILE A 242       1.648 -21.720  12.009  1.00  0.00      AP1  H
ATOM   3779  CG1 ILE A 242       2.715 -19.950  13.833  1.00  0.00      AP1  C
ATOM   3780 HG11 ILE A 242       2.666 -21.042  14.033  1.00  0.00      AP1   
ATOM   3781 HG12 ILE A 242       2.190 -19.597  14.746  1.00  0.00      AP1  H
ATOM   3782  CD  ILE A 242       4.158 -19.446  13.845  1.00  0.00      AP1  C
ATOM   3783  HD1 ILE A 242       4.600 -19.567  12.833  1.00  0.00      AP1   
ATOM   3784  HD2 ILE A 242       3.989 -18.377  14.096  1.00  0.00      AP1   
ATOM   3785  HD3 ILE A 242       4.618 -19.922  14.737  1.00  0.00      AP1   
ATOM   3786  C   ILE A 242       1.383 -17.991  10.754  1.00  0.00      AP1  C
ATOM   3787  O   ILE A 242       1.783 -17.918   9.621  1.00  0.00      AP1  O
ATOM   3788  N   ALA A 243       0.073 -17.742  11.001  1.00  0.00      AP1  N
ATOM   3789  HN  ALA A 243      -0.242 -17.801  11.946  1.00  0.00      AP1   
ATOM   3790  CA  ALA A 243      -0.890 -17.381   9.972  1.00  0.00      AP1  C
ATOM   3791  HA  ALA A 243      -1.165 -18.210   9.337  1.00  0.00      AP1  H
ATOM   3792  CB  ALA A 243      -2.269 -17.015  10.548  1.00  0.00      AP1  C
ATOM   3793  HB1 ALA A 243      -3.060 -16.782   9.803  1.00  0.00      AP1  H
ATOM   3794  HB2 ALA A 243      -2.568 -17.848  11.219  1.00  0.00      AP1  H
ATOM   3795  HB3 ALA A 243      -2.200 -16.135  11.223  1.00  0.00      AP1  H
ATOM   3796  C   ALA A 243      -0.494 -16.240   9.045  1.00  0.00      AP1  C
ATOM   3797  O   ALA A 243      -0.632 -16.278   7.793  1.00  0.00      AP1  O
ATOM   3798  N   ILE A 244       0.091 -15.187   9.587  1.00  0.00      AP1  N
ATOM   3799  HN  ILE A 244       0.112 -15.093  10.579  1.00  0.00      AP1   
ATOM   3800  CA  ILE A 244       0.535 -13.985   8.755  1.00  0.00      AP1  C
ATOM   3801  HA  ILE A 244      -0.250 -13.737   8.058  1.00  0.00      AP1  H
ATOM   3802  CB  ILE A 244       0.872 -12.784   9.664  1.00  0.00      AP1  C
ATOM   3803  HB  ILE A 244       1.632 -13.093  10.413  1.00  0.00      AP1  H
ATOM   3804  CG2 ILE A 244       1.596 -11.629   8.950  1.00  0.00      AP1  C
ATOM   3805 HG21 ILE A 244       2.520 -12.017   8.470  1.00  0.00      AP1  H
ATOM   3806 HG22 ILE A 244       0.918 -11.269   8.147  1.00  0.00      AP1  H
ATOM   3807 HG23 ILE A 244       1.860 -10.826   9.671  1.00  0.00      AP1  H
ATOM   3808  CG1 ILE A 244      -0.517 -12.376  10.357  1.00  0.00      AP1  C
ATOM   3809 HG11 ILE A 244      -0.374 -11.499  11.024  1.00  0.00      AP1   
ATOM   3810 HG12 ILE A 244      -0.851 -13.156  11.076  1.00  0.00      AP1  H
ATOM   3811  CD  ILE A 244      -1.728 -11.970   9.415  1.00  0.00      AP1  C
ATOM   3812  HD1 ILE A 244      -2.550 -11.645  10.090  1.00  0.00      AP1   
ATOM   3813  HD2 ILE A 244      -1.448 -11.253   8.614  1.00  0.00      AP1   
ATOM   3814  HD3 ILE A 244      -2.142 -12.852   8.882  1.00  0.00      AP1   
ATOM   3815  C   ILE A 244       1.712 -14.291   7.884  1.00  0.00      AP1  C
ATOM   3816  O   ILE A 244       1.701 -14.091   6.677  1.00  0.00      AP1  O
ATOM   3817  N   THR A 245       2.656 -15.039   8.450  1.00  0.00      AP1  N
ATOM   3818  HN  THR A 245       2.664 -15.127   9.443  1.00  0.00      AP1   
ATOM   3819  CA  THR A 245       3.859 -15.583   7.838  1.00  0.00      AP1  C
ATOM   3820  HA  THR A 245       4.428 -14.830   7.312  1.00  0.00      AP1  H
ATOM   3821  CB  THR A 245       4.947 -16.063   8.905  1.00  0.00      AP1  C
ATOM   3822  HB  THR A 245       4.538 -16.987   9.366  1.00  0.00      AP1  H
ATOM   3823  OG1 THR A 245       5.247 -15.005   9.813  1.00  0.00      AP1  O
ATOM   3824  HG1 THR A 245       4.567 -15.018  10.490  1.00  0.00      AP1  H
ATOM   3825  CG2 THR A 245       6.223 -16.353   8.080  1.00  0.00      AP1  C
ATOM   3826 HG21 THR A 245       6.543 -15.426   7.558  1.00  0.00      AP1  H
ATOM   3827 HG22 THR A 245       7.044 -16.682   8.752  1.00  0.00      AP1  H
ATOM   3828 HG23 THR A 245       6.030 -17.130   7.310  1.00  0.00      AP1  H
ATOM   3829  C   THR A 245       3.556 -16.568   6.701  1.00  0.00      AP1  C
ATOM   3830  O   THR A 245       4.133 -16.460   5.577  1.00  0.00      AP1  O
ATOM   3831  N   GLY A 246       2.573 -17.518   6.984  1.00  0.00      AP1  N
ATOM   3832  HN  GLY A 246       2.022 -17.485   7.814  1.00  0.00      AP1   
ATOM   3833  CA  GLY A 246       2.181 -18.443   5.921  1.00  0.00      AP1  C
ATOM   3834  HA1 GLY A 246       1.531 -19.117   6.458  1.00  0.00      AP1   
ATOM   3835  HA2 GLY A 246       3.106 -18.896   5.594  1.00  0.00      AP1  H
ATOM   3836  C   GLY A 246       1.444 -17.846   4.762  1.00  0.00      AP1  C
ATOM   3837  O   GLY A 246       1.764 -18.059   3.599  1.00  0.00      AP1  O
ATOM   3838  N   GLY A 247       0.413 -16.977   5.062  1.00  0.00      AP1  N
ATOM   3839  HN  GLY A 247       0.239 -16.942   6.043  1.00  0.00      AP1   
ATOM   3840  CA  GLY A 247      -0.346 -16.343   4.033  1.00  0.00      AP1  C
ATOM   3841  HA1 GLY A 247      -1.173 -15.781   4.441  1.00  0.00      AP1   
ATOM   3842  HA2 GLY A 247      -0.714 -17.115   3.374  1.00  0.00      AP1  H
ATOM   3843  C   GLY A 247       0.316 -15.349   3.126  1.00  0.00      AP1  C
ATOM   3844  O   GLY A 247       0.095 -15.342   1.893  1.00  0.00      AP1  O
ATOM   3845  N   GLY A 248       1.235 -14.571   3.641  1.00  0.00      AP1  N
ATOM   3846  HN  GLY A 248       1.437 -14.634   4.615  1.00  0.00      AP1   
ATOM   3847  CA  GLY A 248       2.213 -13.767   2.866  1.00  0.00      AP1  C
ATOM   3848  HA1 GLY A 248       2.948 -13.438   3.586  1.00  0.00      AP1   
ATOM   3849  HA2 GLY A 248       1.757 -12.915   2.383  1.00  0.00      AP1  H
ATOM   3850  C   GLY A 248       3.070 -14.425   1.823  1.00  0.00      AP1  C
ATOM   3851  O   GLY A 248       3.032 -14.026   0.704  1.00  0.00      AP1  O
ATOM   3852  N   ILE A 249       3.715 -15.495   2.139  1.00  0.00      AP1  N
ATOM   3853  HN  ILE A 249       3.643 -15.823   3.078  1.00  0.00      AP1   
ATOM   3854  CA  ILE A 249       4.475 -16.329   1.200  1.00  0.00      AP1  C
ATOM   3855  HA  ILE A 249       5.030 -15.656   0.563  1.00  0.00      AP1  H
ATOM   3856  CB  ILE A 249       5.428 -17.334   2.026  1.00  0.00      AP1  C
ATOM   3857  HB  ILE A 249       4.815 -18.030   2.637  1.00  0.00      AP1  H
ATOM   3858  CG2 ILE A 249       6.221 -18.193   0.934  1.00  0.00      AP1  C
ATOM   3859 HG21 ILE A 249       6.954 -17.500   0.469  1.00  0.00      AP1  H
ATOM   3860 HG22 ILE A 249       6.774 -19.042   1.391  1.00  0.00      AP1  H
ATOM   3861 HG23 ILE A 249       5.556 -18.633   0.161  1.00  0.00      AP1  H
ATOM   3862  CG1 ILE A 249       6.259 -16.547   3.106  1.00  0.00      AP1  C
ATOM   3863 HG11 ILE A 249       5.557 -15.803   3.539  1.00  0.00      AP1   
ATOM   3864 HG12 ILE A 249       7.078 -15.967   2.628  1.00  0.00      AP1  H
ATOM   3865  CD  ILE A 249       6.675 -17.472   4.269  1.00  0.00      AP1  C
ATOM   3866  HD1 ILE A 249       7.419 -18.247   3.985  1.00  0.00      AP1   
ATOM   3867  HD2 ILE A 249       7.109 -16.783   5.024  1.00  0.00      AP1   
ATOM   3868  HD3 ILE A 249       5.783 -17.992   4.680  1.00  0.00      AP1   
ATOM   3869  C   ILE A 249       3.526 -17.089   0.254  1.00  0.00      AP1  C
ATOM   3870  O   ILE A 249       3.749 -17.105  -0.968  1.00  0.00      AP1  O
ATOM   3871  N   PHE A 250       2.502 -17.773   0.736  1.00  0.00      AP1  N
ATOM   3872  HN  PHE A 250       2.497 -17.911   1.724  1.00  0.00      AP1   
ATOM   3873  CA  PHE A 250       1.601 -18.537  -0.109  1.00  0.00      AP1  C
ATOM   3874  HA  PHE A 250       2.178 -19.225  -0.709  1.00  0.00      AP1  H
ATOM   3875  CB  PHE A 250       0.459 -19.167   0.781  1.00  0.00      AP1  C
ATOM   3876  HB1 PHE A 250      -0.334 -19.566   0.113  1.00  0.00      AP1   
ATOM   3877  HB2 PHE A 250      -0.055 -18.420   1.424  1.00  0.00      AP1  H
ATOM   3878  CG  PHE A 250       0.867 -20.213   1.800  1.00  0.00      AP1  C
ATOM   3879  CD1 PHE A 250      -0.101 -20.489   2.770  1.00  0.00      AP1  C
ATOM   3880  HD1 PHE A 250      -1.037 -19.974   2.927  1.00  0.00      AP1  H
ATOM   3881  CE1 PHE A 250       0.086 -21.490   3.767  1.00  0.00      AP1  C
ATOM   3882  HE1 PHE A 250      -0.662 -21.599   4.539  1.00  0.00      AP1  H
ATOM   3883  CZ  PHE A 250       1.230 -22.232   3.761  1.00  0.00      AP1  C
ATOM   3884  HZ  PHE A 250       1.347 -23.050   4.456  1.00  0.00      AP1  H
ATOM   3885  CD2 PHE A 250       2.136 -20.786   2.005  1.00  0.00      AP1  C
ATOM   3886  HD2 PHE A 250       2.976 -20.444   1.418  1.00  0.00      AP1  H
ATOM   3887  CE2 PHE A 250       2.236 -21.824   2.897  1.00  0.00      AP1  C
ATOM   3888  HE2 PHE A 250       3.166 -22.319   3.134  1.00  0.00      AP1  H
ATOM   3889  C   PHE A 250       0.946 -17.526  -1.056  1.00  0.00      AP1  C
ATOM   3890  O   PHE A 250       0.860 -17.814  -2.238  1.00  0.00      AP1  O
ATOM   3891  N   GLY A 251       0.661 -16.353  -0.540  1.00  0.00      AP1  N
ATOM   3892  HN  GLY A 251       0.596 -16.283   0.452  1.00  0.00      AP1   
ATOM   3893  CA  GLY A 251       0.160 -15.212  -1.254  1.00  0.00      AP1  C
ATOM   3894  HA1 GLY A 251       0.126 -14.351  -0.603  1.00  0.00      AP1   
ATOM   3895  HA2 GLY A 251      -0.815 -15.456  -1.649  1.00  0.00      AP1  H
ATOM   3896  C   GLY A 251       0.987 -14.710  -2.379  1.00  0.00      AP1  C
ATOM   3897  O   GLY A 251       0.433 -14.332  -3.409  1.00  0.00      AP1  O
ATOM   3898  N   ALA A 252       2.283 -14.641  -2.099  1.00  0.00      AP1  N
ATOM   3899  HN  ALA A 252       2.631 -14.952  -1.218  1.00  0.00      AP1   
ATOM   3900  CA  ALA A 252       3.305 -14.154  -3.080  1.00  0.00      AP1  C
ATOM   3901  HA  ALA A 252       2.951 -13.226  -3.504  1.00  0.00      AP1  H
ATOM   3902  CB  ALA A 252       4.618 -14.060  -2.320  1.00  0.00      AP1  C
ATOM   3903  HB1 ALA A 252       5.346 -13.346  -2.762  1.00  0.00      AP1  H
ATOM   3904  HB2 ALA A 252       4.375 -13.723  -1.290  1.00  0.00      AP1  H
ATOM   3905  HB3 ALA A 252       5.215 -14.991  -2.220  1.00  0.00      AP1  H
ATOM   3906  C   ALA A 252       3.335 -14.961  -4.409  1.00  0.00      AP1  C
ATOM   3907  O   ALA A 252       3.329 -14.354  -5.481  1.00  0.00      AP1  O
ATOM   3908  N   LEU A 253       3.185 -16.319  -4.279  1.00  0.00      AP1  N
ATOM   3909  HN  LEU A 253       3.216 -16.780  -3.396  1.00  0.00      AP1   
ATOM   3910  CA  LEU A 253       3.030 -17.153  -5.495  1.00  0.00      AP1  C
ATOM   3911  HA  LEU A 253       3.936 -17.090  -6.079  1.00  0.00      AP1  H
ATOM   3912  CB  LEU A 253       2.916 -18.691  -5.175  1.00  0.00      AP1  C
ATOM   3913  HB1 LEU A 253       2.911 -19.204  -6.161  1.00  0.00      AP1   
ATOM   3914  HB2 LEU A 253       1.863 -18.841  -4.854  1.00  0.00      AP1  H
ATOM   3915  CG  LEU A 253       3.887 -19.255  -4.153  1.00  0.00      AP1  C
ATOM   3916  HG  LEU A 253       3.718 -18.748  -3.178  1.00  0.00      AP1  H
ATOM   3917  CD1 LEU A 253       3.661 -20.775  -3.966  1.00  0.00      AP1  C
ATOM   3918 HD11 LEU A 253       2.569 -20.933  -3.836  1.00  0.00      AP1  H
ATOM   3919 HD12 LEU A 253       3.899 -21.295  -4.918  1.00  0.00      AP1  H
ATOM   3920 HD13 LEU A 253       4.155 -21.311  -3.127  1.00  0.00      AP1  H
ATOM   3921  CD2 LEU A 253       5.268 -19.011  -4.644  1.00  0.00      AP1  C
ATOM   3922 HD21 LEU A 253       6.010 -19.633  -4.099  1.00  0.00      AP1  H
ATOM   3923 HD22 LEU A 253       5.489 -19.379  -5.669  1.00  0.00      AP1  H
ATOM   3924 HD23 LEU A 253       5.617 -17.958  -4.581  1.00  0.00      AP1  H
ATOM   3925  C   LEU A 253       1.811 -16.742  -6.332  1.00  0.00      AP1  C
ATOM   3926  O   LEU A 253       1.856 -16.775  -7.534  1.00  0.00      AP1  O
ATOM   3927  N   PHE A 254       0.692 -16.439  -5.660  1.00  0.00      AP1  N
ATOM   3928  HN  PHE A 254       0.832 -16.692  -4.705  1.00  0.00      AP1   
ATOM   3929  CA  PHE A 254      -0.563 -16.015  -6.259  1.00  0.00      AP1  C
ATOM   3930  HA  PHE A 254      -0.850 -16.816  -6.925  1.00  0.00      AP1  H
ATOM   3931  CB  PHE A 254      -1.783 -15.984  -5.317  1.00  0.00      AP1  C
ATOM   3932  HB1 PHE A 254      -2.555 -15.334  -5.782  1.00  0.00      AP1   
ATOM   3933  HB2 PHE A 254      -1.511 -15.499  -4.355  1.00  0.00      AP1  H
ATOM   3934  CG  PHE A 254      -2.248 -17.344  -4.991  1.00  0.00      AP1  C
ATOM   3935  CD1 PHE A 254      -3.064 -18.043  -5.925  1.00  0.00      AP1  C
ATOM   3936  HD1 PHE A 254      -3.402 -17.542  -6.819  1.00  0.00      AP1  H
ATOM   3937  CE1 PHE A 254      -3.712 -19.234  -5.488  1.00  0.00      AP1  C
ATOM   3938  HE1 PHE A 254      -4.355 -19.831  -6.118  1.00  0.00      AP1  H
ATOM   3939  CZ  PHE A 254      -3.376 -19.843  -4.273  1.00  0.00      AP1  C
ATOM   3940  HZ  PHE A 254      -3.849 -20.744  -3.912  1.00  0.00      AP1  H
ATOM   3941  CD2 PHE A 254      -2.020 -17.870  -3.697  1.00  0.00      AP1  C
ATOM   3942  HD2 PHE A 254      -1.408 -17.185  -3.130  1.00  0.00      AP1  H
ATOM   3943  CE2 PHE A 254      -2.630 -19.063  -3.311  1.00  0.00      AP1  C
ATOM   3944  HE2 PHE A 254      -2.349 -19.488  -2.359  1.00  0.00      AP1  H
ATOM   3945  C   PHE A 254      -0.393 -14.731  -7.024  1.00  0.00      AP1  C
ATOM   3946  O   PHE A 254      -0.845 -14.619  -8.144  1.00  0.00      AP1  O
ATOM   3947  N   GLN A 255       0.426 -13.689  -6.508  1.00  0.00      AP1  N
ATOM   3948  HN  GLN A 255       0.914 -14.008  -5.700  1.00  0.00      AP1   
ATOM   3949  CA  GLN A 255       0.748 -12.459  -7.211  1.00  0.00      AP1  C
ATOM   3950  HA  GLN A 255      -0.197 -12.056  -7.544  1.00  0.00      AP1  H
ATOM   3951  CB  GLN A 255       1.582 -11.496  -6.277  1.00  0.00      AP1  C
ATOM   3952  HB1 GLN A 255       1.784 -10.557  -6.835  1.00  0.00      AP1   
ATOM   3953  HB2 GLN A 255       2.507 -11.982  -5.900  1.00  0.00      AP1  H
ATOM   3954  CG  GLN A 255       0.882 -11.168  -4.999  1.00  0.00      AP1  C
ATOM   3955  HG1 GLN A 255       1.471 -10.449  -4.391  1.00  0.00      AP1   
ATOM   3956  HG2 GLN A 255       0.736 -12.101  -4.414  1.00  0.00      AP1  H
ATOM   3957  CD  GLN A 255      -0.493 -10.590  -5.285  1.00  0.00      AP1  C
ATOM   3958  OE1 GLN A 255      -0.542  -9.606  -6.044  1.00  0.00      AP1  O
ATOM   3959  NE2 GLN A 255      -1.580 -11.029  -4.636  1.00  0.00      AP1  N
ATOM   3960 HE21 GLN A 255      -1.543 -11.781  -3.978  1.00  0.00      AP1  H
ATOM   3961 HE22 GLN A 255      -2.357 -10.422  -4.801  1.00  0.00      AP1  H
ATOM   3962  C   GLN A 255       1.518 -12.696  -8.598  1.00  0.00      AP1  C
ATOM   3963  O   GLN A 255       1.351 -12.018  -9.615  1.00  0.00      AP1  O
ATOM   3964  N   ILE A 256       2.337 -13.766  -8.524  1.00  0.00      AP1  N
ATOM   3965  HN  ILE A 256       2.269 -14.398  -7.756  1.00  0.00      AP1   
ATOM   3966  CA  ILE A 256       3.059 -14.250  -9.707  1.00  0.00      AP1  C
ATOM   3967  HA  ILE A 256       3.448 -13.360 -10.178  1.00  0.00      AP1  H
ATOM   3968  CB  ILE A 256       4.241 -15.249  -9.396  1.00  0.00      AP1  C
ATOM   3969  HB  ILE A 256       4.255 -15.598  -8.342  1.00  0.00      AP1  H
ATOM   3970  CG2 ILE A 256       4.164 -16.620 -10.194  1.00  0.00      AP1  C
ATOM   3971 HG21 ILE A 256       5.094 -17.154  -9.900  1.00  0.00      AP1  H
ATOM   3972 HG22 ILE A 256       3.288 -17.223  -9.874  1.00  0.00      AP1  H
ATOM   3973 HG23 ILE A 256       4.139 -16.513 -11.299  1.00  0.00      AP1  H
ATOM   3974  CG1 ILE A 256       5.638 -14.688  -9.741  1.00  0.00      AP1  C
ATOM   3975 HG11 ILE A 256       5.755 -14.467 -10.823  1.00  0.00      AP1   
ATOM   3976 HG12 ILE A 256       6.431 -15.391  -9.409  1.00  0.00      AP1  H
ATOM   3977  CD  ILE A 256       5.930 -13.428  -8.921  1.00  0.00      AP1  C
ATOM   3978  HD1 ILE A 256       5.438 -12.520  -9.331  1.00  0.00      AP1   
ATOM   3979  HD2 ILE A 256       5.505 -13.606  -7.910  1.00  0.00      AP1   
ATOM   3980  HD3 ILE A 256       7.029 -13.275  -8.868  1.00  0.00      AP1   
ATOM   3981  C   ILE A 256       2.056 -14.820 -10.674  1.00  0.00      AP1  C
ATOM   3982  O   ILE A 256       2.311 -14.634 -11.853  1.00  0.00      AP1  O
ATOM   3983  N   TYR A 257       0.997 -15.511 -10.179  1.00  0.00      AP1  N
ATOM   3984  HN  TYR A 257       0.792 -15.541  -9.204  1.00  0.00      AP1   
ATOM   3985  CA  TYR A 257      -0.159 -16.146 -10.924  1.00  0.00      AP1  C
ATOM   3986  HA  TYR A 257       0.266 -16.499 -11.852  1.00  0.00      AP1  H
ATOM   3987  CB  TYR A 257      -0.621 -17.409  -9.997  1.00  0.00      AP1  C
ATOM   3988  HB1 TYR A 257      -1.223 -16.986  -9.164  1.00  0.00      AP1   
ATOM   3989  HB2 TYR A 257       0.182 -18.008  -9.515  1.00  0.00      AP1  H
ATOM   3990  CG  TYR A 257      -1.530 -18.422 -10.706  1.00  0.00      AP1  C
ATOM   3991  CD1 TYR A 257      -1.873 -18.453 -12.078  1.00  0.00      AP1  C
ATOM   3992  HD1 TYR A 257      -1.570 -17.673 -12.761  1.00  0.00      AP1  H
ATOM   3993  CE1 TYR A 257      -2.751 -19.452 -12.566  1.00  0.00      AP1  C
ATOM   3994  HE1 TYR A 257      -2.968 -19.392 -13.623  1.00  0.00      AP1  H
ATOM   3995  CZ  TYR A 257      -3.131 -20.522 -11.764  1.00  0.00      AP1  C
ATOM   3996  OH  TYR A 257      -3.985 -21.464 -12.343  1.00  0.00      AP1  O
ATOM   3997  HH  TYR A 257      -3.995 -21.432 -13.302  1.00  0.00      AP1  H
ATOM   3998  CD2 TYR A 257      -2.197 -19.389  -9.863  1.00  0.00      AP1  C
ATOM   3999  HD2 TYR A 257      -2.043 -19.307  -8.797  1.00  0.00      AP1  H
ATOM   4000  CE2 TYR A 257      -2.891 -20.476 -10.425  1.00  0.00      AP1  C
ATOM   4001  HE2 TYR A 257      -3.382 -21.185  -9.775  1.00  0.00      AP1  H
ATOM   4002  C   TYR A 257      -1.351 -15.128 -11.155  1.00  0.00      AP1  C
ATOM   4003  O   TYR A 257      -2.346 -15.544 -11.608  1.00  0.00      AP1  O
ATOM   4004  N   PHE A 258      -1.215 -13.854 -10.798  1.00  0.00      AP1  N
ATOM   4005  HN  PHE A 258      -0.546 -13.560 -10.120  1.00  0.00      AP1   
ATOM   4006  CA  PHE A 258      -2.200 -12.801 -11.145  1.00  0.00      AP1  C
ATOM   4007  HA  PHE A 258      -3.163 -13.117 -10.771  1.00  0.00      AP1  H
ATOM   4008  CB  PHE A 258      -1.718 -11.429 -10.495  1.00  0.00      AP1  C
ATOM   4009  HB1 PHE A 258      -0.664 -11.243 -10.796  1.00  0.00      AP1   
ATOM   4010  HB2 PHE A 258      -1.708 -11.553  -9.391  1.00  0.00      AP1  H
ATOM   4011  CG  PHE A 258      -2.517 -10.184 -10.918  1.00  0.00      AP1  C
ATOM   4012  CD1 PHE A 258      -1.986  -9.211 -11.873  1.00  0.00      AP1  C
ATOM   4013  HD1 PHE A 258      -0.949  -9.365 -12.134  1.00  0.00      AP1  H
ATOM   4014  CE1 PHE A 258      -2.620  -7.993 -12.034  1.00  0.00      AP1  C
ATOM   4015  HE1 PHE A 258      -2.101  -7.173 -12.508  1.00  0.00      AP1  H
ATOM   4016  CZ  PHE A 258      -3.835  -7.728 -11.352  1.00  0.00      AP1  C
ATOM   4017  HZ  PHE A 258      -4.250  -6.739 -11.480  1.00  0.00      AP1  H
ATOM   4018  CD2 PHE A 258      -3.774  -9.911 -10.351  1.00  0.00      AP1  C
ATOM   4019  HD2 PHE A 258      -4.286 -10.618  -9.714  1.00  0.00      AP1  H
ATOM   4020  CE2 PHE A 258      -4.450  -8.693 -10.571  1.00  0.00      AP1  C
ATOM   4021  HE2 PHE A 258      -5.429  -8.485 -10.165  1.00  0.00      AP1  H
ATOM   4022  C   PHE A 258      -2.473 -12.618 -12.579  1.00  0.00      AP1  C
ATOM   4023  O   PHE A 258      -3.610 -12.503 -13.005  1.00  0.00      AP1  O
ATOM   4024  N   PHE A 259      -1.454 -12.589 -13.465  1.00  0.00      AP1  N
ATOM   4025  HN  PHE A 259      -0.581 -12.869 -13.074  1.00  0.00      AP1   
ATOM   4026  CA  PHE A 259      -1.526 -12.169 -14.835  1.00  0.00      AP1  C
ATOM   4027  HA  PHE A 259      -1.793 -11.123 -14.864  1.00  0.00      AP1  H
ATOM   4028  CB  PHE A 259      -0.183 -12.465 -15.622  1.00  0.00      AP1  C
ATOM   4029  HB1 PHE A 259       0.112 -13.531 -15.722  1.00  0.00      AP1   
ATOM   4030  HB2 PHE A 259       0.636 -11.931 -15.094  1.00  0.00      AP1  H
ATOM   4031  CG  PHE A 259      -0.186 -12.005 -17.047  1.00  0.00      AP1  C
ATOM   4032  CD1 PHE A 259      -0.821 -10.743 -17.378  1.00  0.00      AP1  C
ATOM   4033  HD1 PHE A 259      -1.261 -10.109 -16.622  1.00  0.00      AP1  H
ATOM   4034  CE1 PHE A 259      -0.699 -10.219 -18.680  1.00  0.00      AP1  C
ATOM   4035  HE1 PHE A 259      -1.238  -9.307 -18.890  1.00  0.00      AP1  H
ATOM   4036  CZ  PHE A 259       0.078 -10.882 -19.628  1.00  0.00      AP1  C
ATOM   4037  HZ  PHE A 259       0.087 -10.455 -20.621  1.00  0.00      AP1  H
ATOM   4038  CD2 PHE A 259       0.446 -12.701 -18.037  1.00  0.00      AP1  C
ATOM   4039  HD2 PHE A 259       0.973 -13.590 -17.723  1.00  0.00      AP1  H
ATOM   4040  CE2 PHE A 259       0.635 -12.088 -19.294  1.00  0.00      AP1  C
ATOM   4041  HE2 PHE A 259       1.226 -12.576 -20.055  1.00  0.00      AP1  H
ATOM   4042  C   PHE A 259      -2.553 -13.029 -15.588  1.00  0.00      AP1  C
ATOM   4043  O   PHE A 259      -3.405 -12.514 -16.287  1.00  0.00      AP1  O
ATOM   4044  N   ASP A 260      -2.637 -14.414 -15.387  1.00  0.00      AP1  N
ATOM   4045  HN  ASP A 260      -1.875 -14.902 -14.966  1.00  0.00      AP1   
ATOM   4046  CA  ASP A 260      -3.614 -15.272 -15.927  1.00  0.00      AP1  C
ATOM   4047  HA  ASP A 260      -3.759 -15.127 -16.987  1.00  0.00      AP1  H
ATOM   4048  CB  ASP A 260      -3.121 -16.695 -15.626  1.00  0.00      AP1  C
ATOM   4049  HB1 ASP A 260      -3.936 -17.443 -15.723  1.00  0.00      AP1   
ATOM   4050  HB2 ASP A 260      -2.724 -16.774 -14.591  1.00  0.00      AP1  H
ATOM   4051  CG  ASP A 260      -1.952 -17.104 -16.517  1.00  0.00      AP1  C
ATOM   4052  OD1 ASP A 260      -1.631 -18.341 -16.468  1.00  0.00      AP1  O
ATOM   4053  OD2 ASP A 260      -1.367 -16.260 -17.228  1.00  0.00      AP1  O
ATOM   4054  C   ASP A 260      -4.977 -15.006 -15.304  1.00  0.00      AP1  C
ATOM   4055  O   ASP A 260      -6.017 -14.886 -15.981  1.00  0.00      AP1  O
ATOM   4056  N   LYS A 261      -5.086 -14.844 -13.943  1.00  0.00      AP1  N
ATOM   4057  HN  LYS A 261      -4.260 -14.648 -13.419  1.00  0.00      AP1   
ATOM   4058  CA  LYS A 261      -6.325 -14.605 -13.224  1.00  0.00      AP1  C
ATOM   4059  HA  LYS A 261      -7.040 -15.363 -13.506  1.00  0.00      AP1  H
ATOM   4060  CB  LYS A 261      -5.920 -14.842 -11.718  1.00  0.00      AP1  C
ATOM   4061  HB1 LYS A 261      -6.669 -14.374 -11.044  1.00  0.00      AP1   
ATOM   4062  HB2 LYS A 261      -5.007 -14.231 -11.554  1.00  0.00      AP1  H
ATOM   4063  CG  LYS A 261      -5.746 -16.359 -11.317  1.00  0.00      AP1  C
ATOM   4064  HG1 LYS A 261      -5.833 -16.597 -10.235  1.00  0.00      AP1   
ATOM   4065  HG2 LYS A 261      -4.709 -16.704 -11.517  1.00  0.00      AP1  H
ATOM   4066  CD  LYS A 261      -6.620 -17.403 -12.070  1.00  0.00      AP1  C
ATOM   4067  HD1 LYS A 261      -6.292 -17.443 -13.131  1.00  0.00      AP1   
ATOM   4068  HD2 LYS A 261      -7.678 -17.071 -12.009  1.00  0.00      AP1  H
ATOM   4069  CE  LYS A 261      -6.661 -18.842 -11.600  1.00  0.00      AP1  C
ATOM   4070  HE1 LYS A 261      -7.327 -18.920 -10.715  1.00  0.00      AP1   
ATOM   4071  HE2 LYS A 261      -5.672 -19.293 -11.371  1.00  0.00      AP1  H
ATOM   4072  NZ  LYS A 261      -7.347 -19.740 -12.560  1.00  0.00      AP1  N
ATOM   4073  HZ1 LYS A 261      -6.822 -19.817 -13.454  1.00  0.00      AP1  H
ATOM   4074  HZ2 LYS A 261      -7.395 -20.657 -12.072  1.00  0.00      AP1  H
ATOM   4075  HZ3 LYS A 261      -8.271 -19.319 -12.783  1.00  0.00      AP1  H
ATOM   4076  C   LYS A 261      -7.059 -13.339 -13.568  1.00  0.00      AP1  C
ATOM   4077  O   LYS A 261      -8.315 -13.264 -13.582  1.00  0.00      AP1  O
ATOM   4078  N   PHE A 262      -6.228 -12.188 -13.813  1.00  0.00      AP1  N
ATOM   4079  HN  PHE A 262      -5.264 -12.252 -13.566  1.00  0.00      AP1   
ATOM   4080  CA  PHE A 262      -6.536 -10.949 -14.495  1.00  0.00      AP1  C
ATOM   4081  HA  PHE A 262      -7.367 -10.426 -14.046  1.00  0.00      AP1  H
ATOM   4082  CB  PHE A 262      -5.245 -10.101 -14.610  1.00  0.00      AP1  C
ATOM   4083  HB1 PHE A 262      -4.331 -10.439 -15.144  1.00  0.00      AP1   
ATOM   4084  HB2 PHE A 262      -4.832 -10.109 -13.578  1.00  0.00      AP1  H
ATOM   4085  CG  PHE A 262      -5.547  -8.655 -14.961  1.00  0.00      AP1  C
ATOM   4086  CD1 PHE A 262      -6.001  -7.756 -13.990  1.00  0.00      AP1  C
ATOM   4087  HD1 PHE A 262      -6.208  -8.091 -12.985  1.00  0.00      AP1  H
ATOM   4088  CE1 PHE A 262      -6.240  -6.452 -14.319  1.00  0.00      AP1  C
ATOM   4089  HE1 PHE A 262      -6.446  -5.848 -13.448  1.00  0.00      AP1  H
ATOM   4090  CZ  PHE A 262      -6.099  -6.019 -15.674  1.00  0.00      AP1  C
ATOM   4091  HZ  PHE A 262      -6.422  -5.026 -15.951  1.00  0.00      AP1  H
ATOM   4092  CD2 PHE A 262      -5.349  -8.200 -16.300  1.00  0.00      AP1  C
ATOM   4093  HD2 PHE A 262      -5.025  -8.825 -17.120  1.00  0.00      AP1  H
ATOM   4094  CE2 PHE A 262      -5.690  -6.921 -16.647  1.00  0.00      AP1  C
ATOM   4095  HE2 PHE A 262      -5.421  -6.540 -17.622  1.00  0.00      AP1  H
ATOM   4096  C   PHE A 262      -7.044 -11.256 -15.895  1.00  0.00      AP1  C
ATOM   4097  O   PHE A 262      -7.955 -10.592 -16.391  1.00  0.00      AP1  O
ATOM   4098  N   MET A 263      -6.600 -12.270 -16.602  1.00  0.00      AP1  N
ATOM   4099  HN  MET A 263      -5.846 -12.852 -16.308  1.00  0.00      AP1   
ATOM   4100  CA  MET A 263      -6.933 -12.404 -18.067  1.00  0.00      AP1  C
ATOM   4101  HA  MET A 263      -7.163 -11.449 -18.517  1.00  0.00      AP1  H
ATOM   4102  CB  MET A 263      -5.725 -12.900 -18.930  1.00  0.00      AP1  C
ATOM   4103  HB1 MET A 263      -6.026 -13.287 -19.927  1.00  0.00      AP1   
ATOM   4104  HB2 MET A 263      -5.275 -13.788 -18.437  1.00  0.00      AP1  H
ATOM   4105  CG  MET A 263      -4.709 -11.760 -19.210  1.00  0.00      AP1  C
ATOM   4106  HG1 MET A 263      -3.769 -12.261 -19.529  1.00  0.00      AP1   
ATOM   4107  HG2 MET A 263      -4.587 -11.253 -18.230  1.00  0.00      AP1  H
ATOM   4108  SD  MET A 263      -5.274 -10.543 -20.485  1.00  0.00      AP1  S
ATOM   4109  CE  MET A 263      -3.778  -9.485 -20.236  1.00  0.00      AP1  C
ATOM   4110  HE1 MET A 263      -3.945  -8.414 -19.994  1.00  0.00      AP1  H
ATOM   4111  HE2 MET A 263      -3.193  -9.968 -19.424  1.00  0.00      AP1  H
ATOM   4112  HE3 MET A 263      -3.217  -9.439 -21.194  1.00  0.00      AP1  H
ATOM   4113  C   MET A 263      -8.059 -13.319 -18.369  1.00  0.00      AP1  C
ATOM   4114  O   MET A 263      -8.332 -13.605 -19.466  1.00  0.00      AP1  O
ATOM   4115  N   LYS A 264      -8.891 -13.551 -17.351  1.00  0.00      AP1  N
ATOM   4116  HN  LYS A 264      -8.670 -13.381 -16.394  1.00  0.00      AP1   
ATOM   4117  CA  LYS A 264     -10.209 -14.236 -17.549  1.00  0.00      AP1  C
ATOM   4118  HA  LYS A 264      -9.977 -15.107 -18.143  1.00  0.00      AP1  H
ATOM   4119  CB  LYS A 264     -10.780 -14.684 -16.236  1.00  0.00      AP1  C
ATOM   4120  HB1 LYS A 264     -11.734 -15.226 -16.410  1.00  0.00      AP1   
ATOM   4121  HB2 LYS A 264     -11.022 -13.858 -15.534  1.00  0.00      AP1  H
ATOM   4122  CG  LYS A 264      -9.988 -15.902 -15.537  1.00  0.00      AP1  C
ATOM   4123  HG1 LYS A 264     -10.754 -16.315 -14.847  1.00  0.00      AP1   
ATOM   4124  HG2 LYS A 264      -9.229 -15.451 -14.862  1.00  0.00      AP1  H
ATOM   4125  CD  LYS A 264      -9.282 -16.883 -16.516  1.00  0.00      AP1  C
ATOM   4126  HD1 LYS A 264      -8.498 -16.249 -16.985  1.00  0.00      AP1   
ATOM   4127  HD2 LYS A 264      -9.987 -17.153 -17.331  1.00  0.00      AP1  H
ATOM   4128  CE  LYS A 264      -8.686 -18.148 -15.910  1.00  0.00      AP1  C
ATOM   4129  HE1 LYS A 264      -9.313 -18.535 -15.079  1.00  0.00      AP1   
ATOM   4130  HE2 LYS A 264      -7.670 -17.835 -15.588  1.00  0.00      AP1  H
ATOM   4131  NZ  LYS A 264      -8.484 -19.173 -17.000  1.00  0.00      AP1  N
ATOM   4132  HZ1 LYS A 264      -8.062 -20.051 -16.634  1.00  0.00      AP1  H
ATOM   4133  HZ2 LYS A 264      -9.432 -19.337 -17.394  1.00  0.00      AP1  H
ATOM   4134  HZ3 LYS A 264      -7.772 -18.724 -17.611  1.00  0.00      AP1  H
ATOM   4135  C   LYS A 264     -11.268 -13.347 -18.184  1.00  0.00      AP1  C
ATOM   4136  O   LYS A 264     -12.078 -13.754 -19.007  1.00  0.00      AP1  O
ATOM   4137  N   TYR A 265     -11.268 -12.059 -17.854  1.00  0.00      AP1  N
ATOM   4138  HN  TYR A 265     -10.590 -11.662 -17.240  1.00  0.00      AP1   
ATOM   4139  CA  TYR A 265     -12.337 -11.070 -18.325  1.00  0.00      AP1  C
ATOM   4140  HA  TYR A 265     -13.111 -11.594 -18.865  1.00  0.00      AP1  H
ATOM   4141  CB  TYR A 265     -13.066 -10.313 -17.208  1.00  0.00      AP1  C
ATOM   4142  HB1 TYR A 265     -13.924  -9.678 -17.515  1.00  0.00      AP1   
ATOM   4143  HB2 TYR A 265     -12.246  -9.721 -16.746  1.00  0.00      AP1  H
ATOM   4144  CG  TYR A 265     -13.472 -11.307 -16.192  1.00  0.00      AP1  C
ATOM   4145  CD1 TYR A 265     -14.698 -12.031 -16.265  1.00  0.00      AP1  C
ATOM   4146  HD1 TYR A 265     -15.329 -11.822 -17.116  1.00  0.00      AP1  H
ATOM   4147  CE1 TYR A 265     -15.156 -12.930 -15.315  1.00  0.00      AP1  C
ATOM   4148  HE1 TYR A 265     -16.071 -13.442 -15.573  1.00  0.00      AP1  H
ATOM   4149  CZ  TYR A 265     -14.338 -13.075 -14.160  1.00  0.00      AP1  C
ATOM   4150  OH  TYR A 265     -14.934 -13.861 -13.164  1.00  0.00      AP1  O
ATOM   4151  HH  TYR A 265     -14.309 -14.224 -12.532  1.00  0.00      AP1  H
ATOM   4152  CD2 TYR A 265     -12.638 -11.568 -15.031  1.00  0.00      AP1  C
ATOM   4153  HD2 TYR A 265     -11.737 -11.014 -14.815  1.00  0.00      AP1  H
ATOM   4154  CE2 TYR A 265     -13.107 -12.393 -14.007  1.00  0.00      AP1  C
ATOM   4155  HE2 TYR A 265     -12.498 -12.522 -13.125  1.00  0.00      AP1  H
ATOM   4156  C   TYR A 265     -11.679 -10.114 -19.228  1.00  0.00      AP1  C
ATOM   4157  O   TYR A 265     -10.461  -9.895 -19.176  1.00  0.00      AP1  O
ATOM   4158  N   PHE A 266     -12.403  -9.511 -20.171  1.00  0.00      AP1  N
ATOM   4159  HN  PHE A 266     -13.367  -9.756 -20.094  1.00  0.00      AP1   
ATOM   4160  CA  PHE A 266     -12.013  -8.575 -21.197  1.00  0.00      AP1  C
ATOM   4161  HA  PHE A 266     -11.042  -8.821 -21.601  1.00  0.00      AP1  H
ATOM   4162  CB  PHE A 266     -13.186  -8.358 -22.248  1.00  0.00      AP1  C
ATOM   4163  HB1 PHE A 266     -12.869  -7.527 -22.914  1.00  0.00      AP1   
ATOM   4164  HB2 PHE A 266     -14.129  -8.166 -21.693  1.00  0.00      AP1  H
ATOM   4165  CG  PHE A 266     -13.326  -9.616 -23.040  1.00  0.00      AP1  C
ATOM   4166  CD1 PHE A 266     -12.299  -9.898 -23.955  1.00  0.00      AP1  C
ATOM   4167  HD1 PHE A 266     -11.475  -9.214 -24.091  1.00  0.00      AP1  H
ATOM   4168  CE1 PHE A 266     -12.423 -11.063 -24.752  1.00  0.00      AP1  C
ATOM   4169  HE1 PHE A 266     -11.595 -11.282 -25.410  1.00  0.00      AP1  H
ATOM   4170  CZ  PHE A 266     -13.416 -11.951 -24.516  1.00  0.00      AP1  C
ATOM   4171  HZ  PHE A 266     -13.447 -12.836 -25.133  1.00  0.00      AP1  H
ATOM   4172  CD2 PHE A 266     -14.462 -10.456 -22.921  1.00  0.00      AP1  C
ATOM   4173  HD2 PHE A 266     -15.274 -10.130 -22.287  1.00  0.00      AP1  H
ATOM   4174  CE2 PHE A 266     -14.487 -11.641 -23.657  1.00  0.00      AP1  C
ATOM   4175  HE2 PHE A 266     -15.375 -12.253 -23.604  1.00  0.00      AP1  H
ATOM   4176  C   PHE A 266     -11.717  -7.166 -20.721  1.00  0.00      AP1  C
ATOM   4177  O   PHE A 266     -10.830  -6.485 -21.223  1.00  0.00      AP1  O
ATOM   4178  N   SER A 267     -12.508  -6.728 -19.711  1.00  0.00      AP1  N
ATOM   4179  HN  SER A 267     -13.269  -7.231 -19.309  1.00  0.00      AP1   
ATOM   4180  CA  SER A 267     -12.186  -5.527 -18.967  1.00  0.00      AP1  C
ATOM   4181  HA  SER A 267     -11.392  -5.034 -19.508  1.00  0.00      AP1  H
ATOM   4182  CB  SER A 267     -13.330  -4.489 -18.881  1.00  0.00      AP1  C
ATOM   4183  HB1 SER A 267     -14.142  -4.818 -18.198  1.00  0.00      AP1   
ATOM   4184  HB2 SER A 267     -13.660  -4.320 -19.928  1.00  0.00      AP1  H
ATOM   4185  OG  SER A 267     -12.971  -3.256 -18.295  1.00  0.00      AP1  O
ATOM   4186  HG1 SER A 267     -12.539  -2.727 -18.970  1.00  0.00      AP1  H
ATOM   4187  C   SER A 267     -11.775  -5.846 -17.511  1.00  0.00      AP1  C
ATOM   4188  O   SER A 267     -12.325  -6.816 -16.938  1.00  0.00      AP1  O
ATOM   4189  N   GLU A 268     -10.890  -5.010 -16.852  1.00  0.00      AP1  N
ATOM   4190  HN  GLU A 268     -10.527  -4.211 -17.324  1.00  0.00      AP1   
ATOM   4191  CA  GLU A 268     -10.497  -5.162 -15.485  1.00  0.00      AP1  C
ATOM   4192  HA  GLU A 268     -10.118  -6.142 -15.236  1.00  0.00      AP1  H
ATOM   4193  CB  GLU A 268      -9.229  -4.234 -15.221  1.00  0.00      AP1  C
ATOM   4194  HB1 GLU A 268      -8.403  -4.639 -15.843  1.00  0.00      AP1   
ATOM   4195  HB2 GLU A 268      -8.946  -4.277 -14.147  1.00  0.00      AP1  H
ATOM   4196  CG  GLU A 268      -9.378  -2.750 -15.636  1.00  0.00      AP1  C
ATOM   4197  HG1 GLU A 268      -8.682  -2.084 -15.081  1.00  0.00      AP1   
ATOM   4198  HG2 GLU A 268     -10.402  -2.341 -15.502  1.00  0.00      AP1  H
ATOM   4199  CD  GLU A 268      -9.024  -2.441 -17.064  1.00  0.00      AP1  C
ATOM   4200  OE1 GLU A 268      -8.467  -1.331 -17.340  1.00  0.00      AP1  O
ATOM   4201  OE2 GLU A 268      -9.557  -3.181 -17.954  1.00  0.00      AP1  O
ATOM   4202  C   GLU A 268     -11.658  -4.690 -14.593  1.00  0.00      AP1  C
ATOM   4203  O   GLU A 268     -11.666  -5.176 -13.402  1.00  0.00      AP1  O
ATOM   4204  N   LEU A 269     -12.638  -3.897 -15.075  1.00  0.00      AP1  N
ATOM   4205  HN  LEU A 269     -12.719  -3.686 -16.046  1.00  0.00      AP1   
ATOM   4206  CA  LEU A 269     -13.809  -3.460 -14.267  1.00  0.00      AP1  C
ATOM   4207  HA  LEU A 269     -13.482  -3.039 -13.327  1.00  0.00      AP1  H
ATOM   4208  CB  LEU A 269     -14.722  -2.540 -14.963  1.00  0.00      AP1  C
ATOM   4209  HB1 LEU A 269     -15.522  -2.090 -14.337  1.00  0.00      AP1   
ATOM   4210  HB2 LEU A 269     -15.327  -2.957 -15.797  1.00  0.00      AP1  H
ATOM   4211  CG  LEU A 269     -13.983  -1.368 -15.673  1.00  0.00      AP1  C
ATOM   4212  HG  LEU A 269     -13.292  -1.830 -16.412  1.00  0.00      AP1  H
ATOM   4213  CD1 LEU A 269     -14.951  -0.406 -16.385  1.00  0.00      AP1  C
ATOM   4214 HD11 LEU A 269     -14.468   0.506 -16.796  1.00  0.00      AP1  H
ATOM   4215 HD12 LEU A 269     -15.361  -0.964 -17.254  1.00  0.00      AP1  H
ATOM   4216 HD13 LEU A 269     -15.884  -0.234 -15.807  1.00  0.00      AP1  H
ATOM   4217  CD2 LEU A 269     -13.137  -0.612 -14.622  1.00  0.00      AP1  C
ATOM   4218 HD21 LEU A 269     -12.544   0.224 -15.052  1.00  0.00      AP1  H
ATOM   4219 HD22 LEU A 269     -13.913  -0.186 -13.951  1.00  0.00      AP1  H
ATOM   4220 HD23 LEU A 269     -12.426  -1.181 -13.985  1.00  0.00      AP1  H
ATOM   4221  C   LEU A 269     -14.719  -4.655 -13.845  1.00  0.00      AP1  C
ATOM   4222  O   LEU A 269     -15.241  -4.771 -12.724  1.00  0.00      AP1  O
ATOM   4223  N   THR A 270     -14.884  -5.610 -14.779  1.00  0.00      AP1  N
ATOM   4224  HN  THR A 270     -14.439  -5.346 -15.631  1.00  0.00      AP1   
ATOM   4225  CA  THR A 270     -15.487  -6.924 -14.654  1.00  0.00      AP1  C
ATOM   4226  HA  THR A 270     -16.409  -6.657 -14.159  1.00  0.00      AP1  H
ATOM   4227  CB  THR A 270     -15.556  -7.523 -16.075  1.00  0.00      AP1  C
ATOM   4228  HB  THR A 270     -14.569  -8.004 -16.247  1.00  0.00      AP1  H
ATOM   4229  OG1 THR A 270     -15.749  -6.496 -17.008  1.00  0.00      AP1  O
ATOM   4230  HG1 THR A 270     -15.563  -6.860 -17.876  1.00  0.00      AP1  H
ATOM   4231  CG2 THR A 270     -16.795  -8.476 -16.166  1.00  0.00      AP1  C
ATOM   4232 HG21 THR A 270     -17.749  -7.926 -16.314  1.00  0.00      AP1  H
ATOM   4233 HG22 THR A 270     -16.577  -9.242 -16.941  1.00  0.00      AP1  H
ATOM   4234 HG23 THR A 270     -16.790  -9.120 -15.261  1.00  0.00      AP1  H
ATOM   4235  C   THR A 270     -14.862  -7.924 -13.688  1.00  0.00      AP1  C
ATOM   4236  O   THR A 270     -15.508  -8.565 -12.864  1.00  0.00      AP1  O
ATOM   4237  N   PHE A 271     -13.446  -7.956 -13.684  1.00  0.00      AP1  N
ATOM   4238  HN  PHE A 271     -12.936  -7.465 -14.386  1.00  0.00      AP1   
ATOM   4239  CA  PHE A 271     -12.654  -8.646 -12.707  1.00  0.00      AP1  C
ATOM   4240  HA  PHE A 271     -12.855  -9.707 -12.699  1.00  0.00      AP1  H
ATOM   4241  CB  PHE A 271     -11.141  -8.442 -12.885  1.00  0.00      AP1  C
ATOM   4242  HB1 PHE A 271     -10.751  -7.409 -13.011  1.00  0.00      AP1   
ATOM   4243  HB2 PHE A 271     -10.887  -8.933 -13.849  1.00  0.00      AP1  H
ATOM   4244  CG  PHE A 271     -10.245  -9.140 -11.843  1.00  0.00      AP1  C
ATOM   4245  CD1 PHE A 271      -9.770 -10.427 -11.950  1.00  0.00      AP1  C
ATOM   4246  HD1 PHE A 271     -10.169 -10.997 -12.776  1.00  0.00      AP1  H
ATOM   4247  CE1 PHE A 271      -8.799 -10.936 -11.076  1.00  0.00      AP1  C
ATOM   4248  HE1 PHE A 271      -8.342 -11.893 -11.282  1.00  0.00      AP1  H
ATOM   4249  CZ  PHE A 271      -8.310 -10.080 -10.066  1.00  0.00      AP1  C
ATOM   4250  HZ  PHE A 271      -7.640 -10.535  -9.351  1.00  0.00      AP1  H
ATOM   4251  CD2 PHE A 271      -9.832  -8.356 -10.753  1.00  0.00      AP1  C
ATOM   4252  HD2 PHE A 271     -10.185  -7.356 -10.550  1.00  0.00      AP1  H
ATOM   4253  CE2 PHE A 271      -8.850  -8.792  -9.881  1.00  0.00      AP1  C
ATOM   4254  HE2 PHE A 271      -8.541  -8.170  -9.054  1.00  0.00      AP1  H
ATOM   4255  C   PHE A 271     -13.040  -8.128 -11.350  1.00  0.00      AP1  C
ATOM   4256  O   PHE A 271     -13.140  -8.795 -10.362  1.00  0.00      AP1  O
ATOM   4257  N   ILE A 272     -12.978  -6.783 -11.259  1.00  0.00      AP1  N
ATOM   4258  HN  ILE A 272     -12.628  -6.226 -12.008  1.00  0.00      AP1   
ATOM   4259  CA  ILE A 272     -13.093  -6.072  -9.944  1.00  0.00      AP1  C
ATOM   4260  HA  ILE A 272     -12.354  -6.567  -9.331  1.00  0.00      AP1  H
ATOM   4261  CB  ILE A 272     -12.769  -4.582 -10.053  1.00  0.00      AP1  C
ATOM   4262  HB  ILE A 272     -13.336  -4.109 -10.883  1.00  0.00      AP1  H
ATOM   4263  CG2 ILE A 272     -13.085  -3.782  -8.684  1.00  0.00      AP1  C
ATOM   4264 HG21 ILE A 272     -12.521  -4.059  -7.768  1.00  0.00      AP1  H
ATOM   4265 HG22 ILE A 272     -12.777  -2.734  -8.890  1.00  0.00      AP1  H
ATOM   4266 HG23 ILE A 272     -14.169  -3.856  -8.453  1.00  0.00      AP1  H
ATOM   4267  CG1 ILE A 272     -11.288  -4.365 -10.241  1.00  0.00      AP1  C
ATOM   4268 HG11 ILE A 272     -10.787  -5.144 -10.855  1.00  0.00      AP1   
ATOM   4269 HG12 ILE A 272     -10.665  -4.265  -9.326  1.00  0.00      AP1  H
ATOM   4270  CD  ILE A 272     -10.997  -3.111 -11.057  1.00  0.00      AP1  C
ATOM   4271  HD1 ILE A 272     -11.888  -2.765 -11.625  1.00  0.00      AP1   
ATOM   4272  HD2 ILE A 272     -10.782  -2.257 -10.380  1.00  0.00      AP1   
ATOM   4273  HD3 ILE A 272     -10.168  -3.382 -11.745  1.00  0.00      AP1   
ATOM   4274  C   ILE A 272     -14.467  -6.262  -9.258  1.00  0.00      AP1  C
ATOM   4275  O   ILE A 272     -14.523  -6.662  -8.110  1.00  0.00      AP1  O
ATOM   4276  N   ALA A 273     -15.592  -6.119  -9.986  1.00  0.00      AP1  N
ATOM   4277  HN  ALA A 273     -15.527  -5.746 -10.908  1.00  0.00      AP1   
ATOM   4278  CA  ALA A 273     -16.957  -6.561  -9.719  1.00  0.00      AP1  C
ATOM   4279  HA  ALA A 273     -17.446  -5.884  -9.035  1.00  0.00      AP1  H
ATOM   4280  CB  ALA A 273     -17.700  -6.544 -11.091  1.00  0.00      AP1  C
ATOM   4281  HB1 ALA A 273     -17.406  -5.596 -11.590  1.00  0.00      AP1  H
ATOM   4282  HB2 ALA A 273     -17.450  -7.284 -11.880  1.00  0.00      AP1  H
ATOM   4283  HB3 ALA A 273     -18.787  -6.463 -10.879  1.00  0.00      AP1  H
ATOM   4284  C   ALA A 273     -17.093  -7.895  -9.077  1.00  0.00      AP1  C
ATOM   4285  O   ALA A 273     -17.751  -8.013  -8.022  1.00  0.00      AP1  O
ATOM   4286  N   TRP A 274     -16.657  -8.994  -9.772  1.00  0.00      AP1  N
ATOM   4287  HN  TRP A 274     -16.271  -8.775 -10.665  1.00  0.00      AP1   
ATOM   4288  CA  TRP A 274     -16.698 -10.377  -9.175  1.00  0.00      AP1  C
ATOM   4289  HA  TRP A 274     -17.677 -10.545  -8.751  1.00  0.00      AP1  H
ATOM   4290  CB  TRP A 274     -16.373 -11.543 -10.102  1.00  0.00      AP1  C
ATOM   4291  HB1 TRP A 274     -16.236 -12.504  -9.563  1.00  0.00      AP1   
ATOM   4292  HB2 TRP A 274     -15.349 -11.284 -10.446  1.00  0.00      AP1  H
ATOM   4293  CG  TRP A 274     -17.417 -11.566 -11.163  1.00  0.00      AP1  C
ATOM   4294  CD1 TRP A 274     -17.306 -11.175 -12.509  1.00  0.00      AP1  C
ATOM   4295  HD1 TRP A 274     -16.421 -10.706 -12.912  1.00  0.00      AP1  H
ATOM   4296  NE1 TRP A 274     -18.414 -11.489 -13.383  1.00  0.00      AP1  N
ATOM   4297  HE1 TRP A 274     -18.445 -11.566 -14.355  1.00  0.00      AP1  H
ATOM   4298  CE2 TRP A 274     -19.412 -11.977 -12.628  1.00  0.00      AP1  C
ATOM   4299  CD2 TRP A 274     -18.709 -12.107 -10.975  1.00  0.00      AP1  C
ATOM   4300  CE3 TRP A 274     -19.764 -12.862  -9.593  1.00  0.00      AP1  C
ATOM   4301  HE3 TRP A 274     -19.395 -12.783  -8.580  1.00  0.00      AP1  H
ATOM   4302  CZ3 TRP A 274     -21.391 -13.510 -10.038  1.00  0.00      AP1  C
ATOM   4303  HZ3 TRP A 274     -22.007 -13.925  -9.254  1.00  0.00      AP1  H
ATOM   4304  CZ2 TRP A 274     -21.117 -12.698 -12.976  1.00  0.00      AP1  C
ATOM   4305  HZ2 TRP A 274     -21.423 -12.951 -13.981  1.00  0.00      AP1  H
ATOM   4306  CH2 TRP A 274     -22.055 -13.427 -11.630  1.00  0.00      AP1  C
ATOM   4307  HH2 TRP A 274     -22.930 -14.019 -11.858  1.00  0.00      AP1  H
ATOM   4308  C   TRP A 274     -15.787 -10.581  -7.955  1.00  0.00      AP1  C
ATOM   4309  O   TRP A 274     -16.121 -11.334  -7.037  1.00  0.00      AP1  O
ATOM   4310  N   SER A 275     -14.548  -9.997  -8.069  1.00  0.00      AP1  N
ATOM   4311  HN  SER A 275     -14.336  -9.500  -8.907  1.00  0.00      AP1   
ATOM   4312  CA  SER A 275     -13.506 -10.193  -7.137  1.00  0.00      AP1  C
ATOM   4313  HA  SER A 275     -13.381 -11.262  -7.050  1.00  0.00      AP1  H
ATOM   4314  CB  SER A 275     -12.237  -9.494  -7.618  1.00  0.00      AP1  C
ATOM   4315  HB1 SER A 275     -12.358  -8.395  -7.725  1.00  0.00      AP1   
ATOM   4316  HB2 SER A 275     -11.815  -9.894  -8.564  1.00  0.00      AP1  H
ATOM   4317  OG  SER A 275     -11.118  -9.632  -6.741  1.00  0.00      AP1  O
ATOM   4318  HG1 SER A 275     -11.351  -9.169  -5.933  1.00  0.00      AP1  H
ATOM   4319  C   SER A 275     -13.888  -9.538  -5.819  1.00  0.00      AP1  C
ATOM   4320  O   SER A 275     -13.618 -10.118  -4.769  1.00  0.00      AP1  O
ATOM   4321  N   LEU A 276     -14.355  -8.283  -5.817  1.00  0.00      AP1  N
ATOM   4322  HN  LEU A 276     -14.311  -7.643  -6.580  1.00  0.00      AP1   
ATOM   4323  CA  LEU A 276     -14.861  -7.785  -4.548  1.00  0.00      AP1  C
ATOM   4324  HA  LEU A 276     -14.089  -7.741  -3.793  1.00  0.00      AP1  H
ATOM   4325  CB  LEU A 276     -15.271  -6.298  -4.739  1.00  0.00      AP1  C
ATOM   4326  HB1 LEU A 276     -15.622  -5.891  -3.766  1.00  0.00      AP1   
ATOM   4327  HB2 LEU A 276     -15.989  -6.063  -5.553  1.00  0.00      AP1  H
ATOM   4328  CG  LEU A 276     -14.098  -5.370  -5.096  1.00  0.00      AP1  C
ATOM   4329  HG  LEU A 276     -13.451  -5.682  -5.943  1.00  0.00      AP1  H
ATOM   4330  CD1 LEU A 276     -14.588  -3.947  -5.470  1.00  0.00      AP1  C
ATOM   4331 HD11 LEU A 276     -15.122  -3.434  -4.642  1.00  0.00      AP1  H
ATOM   4332 HD12 LEU A 276     -13.779  -3.280  -5.836  1.00  0.00      AP1  H
ATOM   4333 HD13 LEU A 276     -15.236  -4.044  -6.367  1.00  0.00      AP1  H
ATOM   4334  CD2 LEU A 276     -13.212  -5.185  -3.862  1.00  0.00      AP1  C
ATOM   4335 HD21 LEU A 276     -13.798  -4.835  -2.986  1.00  0.00      AP1  H
ATOM   4336 HD22 LEU A 276     -12.650  -6.138  -3.763  1.00  0.00      AP1  H
ATOM   4337 HD23 LEU A 276     -12.446  -4.458  -4.209  1.00  0.00      AP1  H
ATOM   4338  C   LEU A 276     -16.124  -8.480  -3.889  1.00  0.00      AP1  C
ATOM   4339  O   LEU A 276     -16.158  -8.544  -2.671  1.00  0.00      AP1  O
ATOM   4340  N   LEU A 277     -17.019  -9.037  -4.745  1.00  0.00      AP1  N
ATOM   4341  HN  LEU A 277     -16.913  -8.907  -5.727  1.00  0.00      AP1   
ATOM   4342  CA  LEU A 277     -18.120  -9.819  -4.347  1.00  0.00      AP1  C
ATOM   4343  HA  LEU A 277     -18.666  -9.339  -3.549  1.00  0.00      AP1  H
ATOM   4344  CB  LEU A 277     -19.130 -10.137  -5.454  1.00  0.00      AP1  C
ATOM   4345  HB1 LEU A 277     -18.636 -10.852  -6.146  1.00  0.00      AP1   
ATOM   4346  HB2 LEU A 277     -19.281  -9.236  -6.086  1.00  0.00      AP1  H
ATOM   4347  CG  LEU A 277     -20.459 -10.700  -5.043  1.00  0.00      AP1  C
ATOM   4348  HG  LEU A 277     -20.342 -11.723  -4.625  1.00  0.00      AP1  H
ATOM   4349  CD1 LEU A 277     -21.250  -9.850  -4.036  1.00  0.00      AP1  C
ATOM   4350 HD11 LEU A 277     -20.886 -10.019  -3.000  1.00  0.00      AP1  H
ATOM   4351 HD12 LEU A 277     -21.075  -8.768  -4.220  1.00  0.00      AP1  H
ATOM   4352 HD13 LEU A 277     -22.330 -10.076  -4.164  1.00  0.00      AP1  H
ATOM   4353  CD2 LEU A 277     -21.202 -10.828  -6.380  1.00  0.00      AP1  C
ATOM   4354 HD21 LEU A 277     -22.291 -10.843  -6.160  1.00  0.00      AP1  H
ATOM   4355 HD22 LEU A 277     -20.958  -9.885  -6.913  1.00  0.00      AP1  H
ATOM   4356 HD23 LEU A 277     -21.025 -11.756  -6.965  1.00  0.00      AP1  H
ATOM   4357  C   LEU A 277     -17.573 -11.054  -3.614  1.00  0.00      AP1  C
ATOM   4358  O   LEU A 277     -17.994 -11.398  -2.494  1.00  0.00      AP1  O
ATOM   4359  N   TYR A 278     -16.627 -11.796  -4.155  1.00  0.00      AP1  N
ATOM   4360  HN  TYR A 278     -16.464 -11.723  -5.136  1.00  0.00      AP1   
ATOM   4361  CA  TYR A 278     -15.901 -12.903  -3.511  1.00  0.00      AP1  C
ATOM   4362  HA  TYR A 278     -16.620 -13.638  -3.179  1.00  0.00      AP1  H
ATOM   4363  CB  TYR A 278     -15.001 -13.506  -4.608  1.00  0.00      AP1  C
ATOM   4364  HB1 TYR A 278     -14.541 -12.651  -5.148  1.00  0.00      AP1   
ATOM   4365  HB2 TYR A 278     -15.624 -13.906  -5.437  1.00  0.00      AP1  H
ATOM   4366  CG  TYR A 278     -13.933 -14.472  -4.097  1.00  0.00      AP1  C
ATOM   4367  CD1 TYR A 278     -14.071 -15.882  -4.234  1.00  0.00      AP1  C
ATOM   4368  HD1 TYR A 278     -14.911 -16.323  -4.751  1.00  0.00      AP1  H
ATOM   4369  CE1 TYR A 278     -13.075 -16.744  -3.888  1.00  0.00      AP1  C
ATOM   4370  HE1 TYR A 278     -13.129 -17.810  -4.050  1.00  0.00      AP1  H
ATOM   4371  CZ  TYR A 278     -11.900 -16.241  -3.277  1.00  0.00      AP1  C
ATOM   4372  OH  TYR A 278     -10.977 -17.226  -2.774  1.00  0.00      AP1  O
ATOM   4373  HH  TYR A 278     -10.253 -16.804  -2.305  1.00  0.00      AP1  H
ATOM   4374  CD2 TYR A 278     -12.764 -13.980  -3.515  1.00  0.00      AP1  C
ATOM   4375  HD2 TYR A 278     -12.713 -12.911  -3.372  1.00  0.00      AP1  H
ATOM   4376  CE2 TYR A 278     -11.810 -14.865  -3.050  1.00  0.00      AP1  C
ATOM   4377  HE2 TYR A 278     -10.846 -14.617  -2.631  1.00  0.00      AP1  H
ATOM   4378  C   TYR A 278     -15.226 -12.547  -2.206  1.00  0.00      AP1  C
ATOM   4379  O   TYR A 278     -15.278 -13.283  -1.241  1.00  0.00      AP1  O
ATOM   4380  N   SER A 279     -14.604 -11.349  -2.184  1.00  0.00      AP1  N
ATOM   4381  HN  SER A 279     -14.434 -10.948  -3.081  1.00  0.00      AP1   
ATOM   4382  CA  SER A 279     -14.047 -10.720  -1.068  1.00  0.00      AP1  C
ATOM   4383  HA  SER A 279     -13.347 -11.420  -0.636  1.00  0.00      AP1  H
ATOM   4384  CB  SER A 279     -13.235  -9.463  -1.428  1.00  0.00      AP1  C
ATOM   4385  HB1 SER A 279     -12.788  -9.024  -0.510  1.00  0.00      AP1   
ATOM   4386  HB2 SER A 279     -13.650  -8.597  -1.988  1.00  0.00      AP1  H
ATOM   4387  OG  SER A 279     -12.177  -9.945  -2.271  1.00  0.00      AP1  O
ATOM   4388  HG1 SER A 279     -12.443 -10.068  -3.186  1.00  0.00      AP1  H
ATOM   4389  C   SER A 279     -15.032 -10.296   0.072  1.00  0.00      AP1  C
ATOM   4390  O   SER A 279     -14.782 -10.596   1.244  1.00  0.00      AP1  O
ATOM   4391  N   VAL A 280     -16.288  -9.808  -0.186  1.00  0.00      AP1  N
ATOM   4392  HN  VAL A 280     -16.470  -9.549  -1.132  1.00  0.00      AP1   
ATOM   4393  CA  VAL A 280     -17.387  -9.670   0.815  1.00  0.00      AP1  C
ATOM   4394  HA  VAL A 280     -17.052  -8.976   1.571  1.00  0.00      AP1  H
ATOM   4395  CB  VAL A 280     -18.581  -8.996   0.108  1.00  0.00      AP1  C
ATOM   4396  HB  VAL A 280     -18.754  -9.553  -0.837  1.00  0.00      AP1  H
ATOM   4397  CG1 VAL A 280     -19.920  -9.210   0.841  1.00  0.00      AP1  C
ATOM   4398 HG11 VAL A 280     -20.207 -10.268   1.022  1.00  0.00      AP1  H
ATOM   4399 HG12 VAL A 280     -20.061  -8.637   1.783  1.00  0.00      AP1  H
ATOM   4400 HG13 VAL A 280     -20.578  -8.732   0.084  1.00  0.00      AP1  H
ATOM   4401  CG2 VAL A 280     -18.362  -7.592  -0.373  1.00  0.00      AP1  C
ATOM   4402 HG21 VAL A 280     -17.466  -7.529  -1.027  1.00  0.00      AP1  H
ATOM   4403 HG22 VAL A 280     -19.197  -7.182  -0.980  1.00  0.00      AP1  H
ATOM   4404 HG23 VAL A 280     -18.320  -6.833   0.437  1.00  0.00      AP1  H
ATOM   4405  C   VAL A 280     -17.729 -11.007   1.413  1.00  0.00      AP1  C
ATOM   4406  O   VAL A 280     -18.028 -11.172   2.626  1.00  0.00      AP1  O
ATOM   4407  N   VAL A 281     -17.712 -12.057   0.567  1.00  0.00      AP1  N
ATOM   4408  HN  VAL A 281     -17.617 -11.830  -0.399  1.00  0.00      AP1   
ATOM   4409  CA  VAL A 281     -18.071 -13.371   0.950  1.00  0.00      AP1  C
ATOM   4410  HA  VAL A 281     -18.895 -13.275   1.641  1.00  0.00      AP1  H
ATOM   4411  CB  VAL A 281     -18.592 -14.192  -0.244  1.00  0.00      AP1  C
ATOM   4412  HB  VAL A 281     -17.950 -14.095  -1.146  1.00  0.00      AP1  H
ATOM   4413  CG1 VAL A 281     -18.490 -15.694   0.074  1.00  0.00      AP1  C
ATOM   4414 HG11 VAL A 281     -19.081 -16.257  -0.680  1.00  0.00      AP1  H
ATOM   4415 HG12 VAL A 281     -17.449 -16.080   0.039  1.00  0.00      AP1  H
ATOM   4416 HG13 VAL A 281     -18.892 -15.917   1.086  1.00  0.00      AP1  H
ATOM   4417  CG2 VAL A 281     -20.035 -13.652  -0.541  1.00  0.00      AP1  C
ATOM   4418 HG21 VAL A 281     -20.674 -14.251  -1.225  1.00  0.00      AP1  H
ATOM   4419 HG22 VAL A 281     -20.651 -13.821   0.368  1.00  0.00      AP1  H
ATOM   4420 HG23 VAL A 281     -19.977 -12.551  -0.676  1.00  0.00      AP1  H
ATOM   4421  C   VAL A 281     -17.125 -14.098   1.897  1.00  0.00      AP1  C
ATOM   4422  O   VAL A 281     -17.454 -14.846   2.830  1.00  0.00      AP1  O
ATOM   4423  N   VAL A 282     -15.852 -13.890   1.571  1.00  0.00      AP1  N
ATOM   4424  HN  VAL A 282     -15.580 -13.399   0.747  1.00  0.00      AP1   
ATOM   4425  CA  VAL A 282     -14.736 -14.327   2.483  1.00  0.00      AP1  C
ATOM   4426  HA  VAL A 282     -14.850 -15.381   2.685  1.00  0.00      AP1  H
ATOM   4427  CB  VAL A 282     -13.371 -14.193   1.763  1.00  0.00      AP1  C
ATOM   4428  HB  VAL A 282     -13.444 -13.194   1.284  1.00  0.00      AP1  H
ATOM   4429  CG1 VAL A 282     -12.195 -14.542   2.642  1.00  0.00      AP1  C
ATOM   4430 HG11 VAL A 282     -11.281 -14.571   2.010  1.00  0.00      AP1  H
ATOM   4431 HG12 VAL A 282     -12.126 -13.614   3.250  1.00  0.00      AP1  H
ATOM   4432 HG13 VAL A 282     -12.180 -15.480   3.237  1.00  0.00      AP1  H
ATOM   4433  CG2 VAL A 282     -13.175 -15.108   0.522  1.00  0.00      AP1  C
ATOM   4434 HG21 VAL A 282     -12.216 -14.857   0.018  1.00  0.00      AP1  H
ATOM   4435 HG22 VAL A 282     -13.056 -16.180   0.787  1.00  0.00      AP1  H
ATOM   4436 HG23 VAL A 282     -14.118 -15.081  -0.064  1.00  0.00      AP1  H
ATOM   4437  C   VAL A 282     -14.771 -13.679   3.810  1.00  0.00      AP1  C
ATOM   4438  O   VAL A 282     -14.738 -14.402   4.821  1.00  0.00      AP1  O
ATOM   4439  N   LEU A 283     -14.942 -12.332   3.954  1.00  0.00      AP1  N
ATOM   4440  HN  LEU A 283     -14.752 -11.684   3.220  1.00  0.00      AP1   
ATOM   4441  CA  LEU A 283     -15.325 -11.654   5.211  1.00  0.00      AP1  C
ATOM   4442  HA  LEU A 283     -14.513 -11.820   5.903  1.00  0.00      AP1  H
ATOM   4443  CB  LEU A 283     -15.604 -10.138   5.075  1.00  0.00      AP1  C
ATOM   4444  HB1 LEU A 283     -15.878  -9.698   6.058  1.00  0.00      AP1   
ATOM   4445  HB2 LEU A 283     -16.533  -9.964   4.491  1.00  0.00      AP1  H
ATOM   4446  CG  LEU A 283     -14.540  -9.317   4.404  1.00  0.00      AP1  C
ATOM   4447  HG  LEU A 283     -14.297  -9.835   3.452  1.00  0.00      AP1  H
ATOM   4448  CD1 LEU A 283     -15.046  -7.884   4.022  1.00  0.00      AP1  C
ATOM   4449 HD11 LEU A 283     -15.236  -7.373   4.990  1.00  0.00      AP1  H
ATOM   4450 HD12 LEU A 283     -14.278  -7.328   3.443  1.00  0.00      AP1  H
ATOM   4451 HD13 LEU A 283     -15.942  -7.866   3.366  1.00  0.00      AP1  H
ATOM   4452  CD2 LEU A 283     -13.195  -9.242   5.273  1.00  0.00      AP1  C
ATOM   4453 HD21 LEU A 283     -12.602  -8.327   5.061  1.00  0.00      AP1  H
ATOM   4454 HD22 LEU A 283     -13.512  -9.117   6.331  1.00  0.00      AP1  H
ATOM   4455 HD23 LEU A 283     -12.540 -10.138   5.229  1.00  0.00      AP1  H
ATOM   4456  C   LEU A 283     -16.649 -12.221   5.828  1.00  0.00      AP1  C
ATOM   4457  O   LEU A 283     -16.778 -12.435   7.024  1.00  0.00      AP1  O
ATOM   4458  N   ILE A 284     -17.760 -12.505   5.059  1.00  0.00      AP1  N
ATOM   4459  HN  ILE A 284     -17.740 -12.274   4.089  1.00  0.00      AP1   
ATOM   4460  CA  ILE A 284     -18.958 -13.145   5.704  1.00  0.00      AP1  C
ATOM   4461  HA  ILE A 284     -19.040 -12.571   6.616  1.00  0.00      AP1  H
ATOM   4462  CB  ILE A 284     -20.164 -12.995   4.659  1.00  0.00      AP1  C
ATOM   4463  HB  ILE A 284     -19.798 -13.247   3.640  1.00  0.00      AP1  H
ATOM   4464  CG2 ILE A 284     -21.266 -14.145   4.702  1.00  0.00      AP1  C
ATOM   4465 HG21 ILE A 284     -21.849 -14.263   3.764  1.00  0.00      AP1  H
ATOM   4466 HG22 ILE A 284     -20.807 -15.147   4.840  1.00  0.00      AP1  H
ATOM   4467 HG23 ILE A 284     -21.943 -13.956   5.563  1.00  0.00      AP1  H
ATOM   4468  CG1 ILE A 284     -20.789 -11.564   4.492  1.00  0.00      AP1  C
ATOM   4469 HG11 ILE A 284     -21.394 -11.527   3.562  1.00  0.00      AP1   
ATOM   4470 HG12 ILE A 284     -20.112 -10.686   4.421  1.00  0.00      AP1  H
ATOM   4471  CD  ILE A 284     -21.687 -11.272   5.643  1.00  0.00      AP1  C
ATOM   4472  HD1 ILE A 284     -21.191 -11.710   6.535  1.00  0.00      AP1   
ATOM   4473  HD2 ILE A 284     -21.703 -10.195   5.914  1.00  0.00      AP1   
ATOM   4474  HD3 ILE A 284     -22.732 -11.628   5.522  1.00  0.00      AP1   
ATOM   4475  C   ILE A 284     -18.839 -14.580   6.167  1.00  0.00      AP1  C
ATOM   4476  O   ILE A 284     -19.439 -15.019   7.185  1.00  0.00      AP1  O
ATOM   4477  N   LEU A 285     -17.997 -15.401   5.577  1.00  0.00      AP1  N
ATOM   4478  HN  LEU A 285     -17.683 -15.131   4.670  1.00  0.00      AP1   
ATOM   4479  CA  LEU A 285     -17.525 -16.706   6.138  1.00  0.00      AP1  C
ATOM   4480  HA  LEU A 285     -18.395 -17.344   6.190  1.00  0.00      AP1  H
ATOM   4481  CB  LEU A 285     -16.645 -17.479   5.106  1.00  0.00      AP1  C
ATOM   4482  HB1 LEU A 285     -15.722 -16.886   4.931  1.00  0.00      AP1   
ATOM   4483  HB2 LEU A 285     -17.122 -17.409   4.105  1.00  0.00      AP1  H
ATOM   4484  CG  LEU A 285     -16.303 -18.919   5.311  1.00  0.00      AP1  C
ATOM   4485  HG  LEU A 285     -15.670 -19.009   6.220  1.00  0.00      AP1  H
ATOM   4486  CD1 LEU A 285     -17.571 -19.743   5.394  1.00  0.00      AP1  C
ATOM   4487 HD11 LEU A 285     -18.133 -19.687   4.438  1.00  0.00      AP1  H
ATOM   4488 HD12 LEU A 285     -17.296 -20.783   5.670  1.00  0.00      AP1  H
ATOM   4489 HD13 LEU A 285     -18.276 -19.339   6.152  1.00  0.00      AP1  H
ATOM   4490  CD2 LEU A 285     -15.338 -19.586   4.274  1.00  0.00      AP1  C
ATOM   4491 HD21 LEU A 285     -15.793 -19.567   3.261  1.00  0.00      AP1  H
ATOM   4492 HD22 LEU A 285     -14.298 -19.195   4.294  1.00  0.00      AP1  H
ATOM   4493 HD23 LEU A 285     -15.338 -20.645   4.608  1.00  0.00      AP1  H
ATOM   4494  C   LEU A 285     -16.862 -16.580   7.487  1.00  0.00      AP1  C
ATOM   4495  O   LEU A 285     -17.076 -17.329   8.431  1.00  0.00      AP1  O
ATOM   4496  N   LEU A 286     -16.005 -15.506   7.563  1.00  0.00      AP1  N
ATOM   4497  HN  LEU A 286     -15.617 -15.101   6.739  1.00  0.00      AP1   
ATOM   4498  CA  LEU A 286     -15.462 -15.060   8.863  1.00  0.00      AP1  C
ATOM   4499  HA  LEU A 286     -14.966 -15.954   9.210  1.00  0.00      AP1  H
ATOM   4500  CB  LEU A 286     -14.501 -13.768   8.843  1.00  0.00      AP1  C
ATOM   4501  HB1 LEU A 286     -14.213 -13.638   9.908  1.00  0.00      AP1   
ATOM   4502  HB2 LEU A 286     -15.049 -12.840   8.572  1.00  0.00      AP1  H
ATOM   4503  CG  LEU A 286     -13.185 -13.770   8.096  1.00  0.00      AP1  C
ATOM   4504  HG  LEU A 286     -13.358 -13.788   6.999  1.00  0.00      AP1  H
ATOM   4505  CD1 LEU A 286     -12.269 -12.513   8.234  1.00  0.00      AP1  C
ATOM   4506 HD11 LEU A 286     -12.849 -11.577   8.384  1.00  0.00      AP1  H
ATOM   4507 HD12 LEU A 286     -11.614 -12.703   9.111  1.00  0.00      AP1  H
ATOM   4508 HD13 LEU A 286     -11.568 -12.354   7.388  1.00  0.00      AP1  H
ATOM   4509  CD2 LEU A 286     -12.335 -15.048   8.249  1.00  0.00      AP1  C
ATOM   4510 HD21 LEU A 286     -12.222 -15.246   9.336  1.00  0.00      AP1  H
ATOM   4511 HD22 LEU A 286     -12.794 -15.843   7.623  1.00  0.00      AP1  H
ATOM   4512 HD23 LEU A 286     -11.324 -14.843   7.836  1.00  0.00      AP1  H
ATOM   4513  C   LEU A 286     -16.610 -14.655   9.874  1.00  0.00      AP1  C
ATOM   4514  O   LEU A 286     -16.486 -14.972  11.013  1.00  0.00      AP1  O
ATOM   4515  N   VAL A 287     -17.665 -13.871   9.444  1.00  0.00      AP1  N
ATOM   4516  HN  VAL A 287     -17.596 -13.465   8.536  1.00  0.00      AP1   
ATOM   4517  CA  VAL A 287     -18.791 -13.586  10.376  1.00  0.00      AP1  C
ATOM   4518  HA  VAL A 287     -18.466 -13.112  11.290  1.00  0.00      AP1  H
ATOM   4519  CB  VAL A 287     -19.902 -12.735   9.683  1.00  0.00      AP1  C
ATOM   4520  HB  VAL A 287     -20.102 -13.145   8.670  1.00  0.00      AP1  H
ATOM   4521  CG1 VAL A 287     -21.202 -12.786  10.411  1.00  0.00      AP1  C
ATOM   4522 HG11 VAL A 287     -21.760 -13.746  10.383  1.00  0.00      AP1  H
ATOM   4523 HG12 VAL A 287     -21.105 -12.357  11.431  1.00  0.00      AP1  H
ATOM   4524 HG13 VAL A 287     -22.004 -12.156   9.970  1.00  0.00      AP1  H
ATOM   4525  CG2 VAL A 287     -19.229 -11.336   9.530  1.00  0.00      AP1  C
ATOM   4526 HG21 VAL A 287     -18.348 -11.395   8.856  1.00  0.00      AP1  H
ATOM   4527 HG22 VAL A 287     -19.917 -10.623   9.029  1.00  0.00      AP1  H
ATOM   4528 HG23 VAL A 287     -18.951 -10.948  10.534  1.00  0.00      AP1  H
ATOM   4529  C   VAL A 287     -19.539 -14.747  10.917  1.00  0.00      AP1  C
ATOM   4530  O   VAL A 287     -19.825 -14.984  12.079  1.00  0.00      AP1  O
ATOM   4531  N   PHE A 288     -19.759 -15.711  10.009  1.00  0.00      AP1  N
ATOM   4532  HN  PHE A 288     -19.417 -15.399   9.126  1.00  0.00      AP1   
ATOM   4533  CA  PHE A 288     -20.452 -16.948  10.290  1.00  0.00      AP1  C
ATOM   4534  HA  PHE A 288     -21.348 -16.758  10.861  1.00  0.00      AP1  H
ATOM   4535  CB  PHE A 288     -20.673 -17.773   9.022  1.00  0.00      AP1  C
ATOM   4536  HB1 PHE A 288     -21.147 -18.748   9.263  1.00  0.00      AP1   
ATOM   4537  HB2 PHE A 288     -19.727 -17.985   8.479  1.00  0.00      AP1  H
ATOM   4538  CG  PHE A 288     -21.628 -17.299   8.008  1.00  0.00      AP1  C
ATOM   4539  CD1 PHE A 288     -22.792 -16.601   8.260  1.00  0.00      AP1  C
ATOM   4540  HD1 PHE A 288     -22.893 -16.251   9.277  1.00  0.00      AP1  H
ATOM   4541  CE1 PHE A 288     -23.754 -16.217   7.318  1.00  0.00      AP1  C
ATOM   4542  HE1 PHE A 288     -24.630 -15.631   7.554  1.00  0.00      AP1  H
ATOM   4543  CZ  PHE A 288     -23.499 -16.614   5.928  1.00  0.00      AP1  C
ATOM   4544  HZ  PHE A 288     -24.159 -16.279   5.141  1.00  0.00      AP1  H
ATOM   4545  CD2 PHE A 288     -21.449 -17.716   6.691  1.00  0.00      AP1  C
ATOM   4546  HD2 PHE A 288     -20.573 -18.296   6.445  1.00  0.00      AP1  H
ATOM   4547  CE2 PHE A 288     -22.292 -17.323   5.666  1.00  0.00      AP1  C
ATOM   4548  HE2 PHE A 288     -22.052 -17.591   4.648  1.00  0.00      AP1  H
ATOM   4549  C   PHE A 288     -19.648 -17.920  11.264  1.00  0.00      AP1  C
ATOM   4550  O   PHE A 288     -20.315 -18.748  11.953  1.00  0.00      AP1  O
ATOM   4551  N   ALA A 289     -18.330 -17.848  11.271  1.00  0.00      AP1  N
ATOM   4552  HN  ALA A 289     -17.811 -17.120  10.830  1.00  0.00      AP1   
ATOM   4553  CA  ALA A 289     -17.557 -18.957  11.768  1.00  0.00      AP1  C
ATOM   4554  HA  ALA A 289     -18.160 -19.741  12.202  1.00  0.00      AP1  H
ATOM   4555  CB  ALA A 289     -16.662 -19.564  10.702  1.00  0.00      AP1  C
ATOM   4556  HB1 ALA A 289     -15.875 -18.953  10.210  1.00  0.00      AP1  H
ATOM   4557  HB2 ALA A 289     -16.173 -20.491  11.070  1.00  0.00      AP1  H
ATOM   4558  HB3 ALA A 289     -17.255 -19.833   9.802  1.00  0.00      AP1  H
ATOM   4559  C   ALA A 289     -16.606 -18.545  12.822  1.00  0.00      AP1  C
ATOM   4560  O   ALA A 289     -16.129 -17.364  12.932  1.00  0.00      AP1  O
ATOM   4561  N   ASN A 290     -16.170 -19.442  13.706  1.00  0.00      AP1  N
ATOM   4562  HN  ASN A 290     -16.593 -20.344  13.669  1.00  0.00      AP1   
ATOM   4563  CA  ASN A 290     -15.334 -19.048  14.850  1.00  0.00      AP1  C
ATOM   4564  HA  ASN A 290     -14.552 -18.438  14.422  1.00  0.00      AP1  H
ATOM   4565  CB  ASN A 290     -16.092 -18.353  15.978  1.00  0.00      AP1  C
ATOM   4566  HB1 ASN A 290     -16.622 -17.434  15.648  1.00  0.00      AP1   
ATOM   4567  HB2 ASN A 290     -15.422 -18.084  16.823  1.00  0.00      AP1  H
ATOM   4568  CG  ASN A 290     -17.236 -19.232  16.469  1.00  0.00      AP1  C
ATOM   4569  OD1 ASN A 290     -18.325 -19.341  15.960  1.00  0.00      AP1  O
ATOM   4570  ND2 ASN A 290     -16.922 -19.912  17.677  1.00  0.00      AP1  N
ATOM   4571 HD21 ASN A 290     -16.055 -19.698  18.127  1.00  0.00      AP1  H
ATOM   4572 HD22 ASN A 290     -17.689 -20.195  18.252  1.00  0.00      AP1  H
ATOM   4573  C   ASN A 290     -14.349 -20.095  15.423  1.00  0.00      AP1  C
ATOM   4574  O   ASN A 290     -13.688 -19.965  16.467  1.00  0.00      AP1  O
ATOM   4575  N   GLY A 291     -14.292 -21.275  14.808  1.00  0.00      AP1  N
ATOM   4576  HN  GLY A 291     -14.882 -21.367  14.009  1.00  0.00      AP1   
ATOM   4577  CA  GLY A 291     -13.476 -22.375  15.245  1.00  0.00      AP1  C
ATOM   4578  HA1 GLY A 291     -13.602 -23.104  14.458  1.00  0.00      AP1   
ATOM   4579  HA2 GLY A 291     -13.618 -22.526  16.305  1.00  0.00      AP1  H
ATOM   4580  C   GLY A 291     -12.044 -22.169  15.028  1.00  0.00      AP1  C
ATOM   4581  O   GLY A 291     -11.669 -21.591  14.016  1.00  0.00      AP1  O
ATOM   4582  N   TYR A 292     -11.211 -22.633  15.966  1.00  0.00      AP1  N
ATOM   4583  HN  TYR A 292     -11.518 -23.173  16.746  1.00  0.00      AP1   
ATOM   4584  CA  TYR A 292      -9.804 -22.357  16.048  1.00  0.00      AP1  C
ATOM   4585  HA  TYR A 292      -9.615 -21.293  16.054  1.00  0.00      AP1  H
ATOM   4586  CB  TYR A 292      -9.257 -23.067  17.296  1.00  0.00      AP1  C
ATOM   4587  HB1 TYR A 292      -9.477 -24.145  17.142  1.00  0.00      AP1   
ATOM   4588  HB2 TYR A 292      -9.838 -22.875  18.223  1.00  0.00      AP1  H
ATOM   4589  CG  TYR A 292      -7.742 -22.904  17.617  1.00  0.00      AP1  C
ATOM   4590  CD1 TYR A 292      -6.758 -23.778  17.068  1.00  0.00      AP1  C
ATOM   4591  HD1 TYR A 292      -7.023 -24.616  16.441  1.00  0.00      AP1  H
ATOM   4592  CE1 TYR A 292      -5.387 -23.553  17.376  1.00  0.00      AP1  C
ATOM   4593  HE1 TYR A 292      -4.563 -24.119  16.967  1.00  0.00      AP1  H
ATOM   4594  CZ  TYR A 292      -5.080 -22.591  18.330  1.00  0.00      AP1  C
ATOM   4595  OH  TYR A 292      -3.734 -22.406  18.678  1.00  0.00      AP1  O
ATOM   4596  HH  TYR A 292      -3.592 -21.500  18.962  1.00  0.00      AP1  H
ATOM   4597  CD2 TYR A 292      -7.361 -21.835  18.452  1.00  0.00      AP1  C
ATOM   4598  HD2 TYR A 292      -8.153 -21.168  18.762  1.00  0.00      AP1  H
ATOM   4599  CE2 TYR A 292      -6.040 -21.652  18.776  1.00  0.00      AP1  C
ATOM   4600  HE2 TYR A 292      -5.764 -21.057  19.634  1.00  0.00      AP1  H
ATOM   4601  C   TYR A 292      -9.028 -22.874  14.804  1.00  0.00      AP1  C
ATOM   4602  O   TYR A 292      -8.250 -22.167  14.172  1.00  0.00      AP1  O
ATOM   4603  N   TRP A 293      -9.278 -24.136  14.394  1.00  0.00      AP1  N
ATOM   4604  HN  TRP A 293      -9.862 -24.765  14.901  1.00  0.00      AP1   
ATOM   4605  CA  TRP A 293      -8.826 -24.660  13.109  1.00  0.00      AP1  C
ATOM   4606  HA  TRP A 293      -7.824 -24.278  12.985  1.00  0.00      AP1  H
ATOM   4607  CB  TRP A 293      -8.811 -26.213  12.955  1.00  0.00      AP1  C
ATOM   4608  HB1 TRP A 293      -8.559 -26.554  11.928  1.00  0.00      AP1   
ATOM   4609  HB2 TRP A 293      -9.798 -26.592  13.297  1.00  0.00      AP1  H
ATOM   4610  CG  TRP A 293      -7.784 -26.886  13.823  1.00  0.00      AP1  C
ATOM   4611  CD1 TRP A 293      -8.050 -27.889  14.563  1.00  0.00      AP1  C
ATOM   4612  HD1 TRP A 293      -8.929 -28.481  14.355  1.00  0.00      AP1  H
ATOM   4613  NE1 TRP A 293      -6.910 -28.301  15.266  1.00  0.00      AP1  N
ATOM   4614  HE1 TRP A 293      -6.800 -28.998  15.940  1.00  0.00      AP1  H
ATOM   4615  CE2 TRP A 293      -5.912 -27.520  14.925  1.00  0.00      AP1  C
ATOM   4616  CD2 TRP A 293      -6.410 -26.514  14.054  1.00  0.00      AP1  C
ATOM   4617  CE3 TRP A 293      -5.514 -25.539  13.654  1.00  0.00      AP1  C
ATOM   4618  HE3 TRP A 293      -5.851 -24.798  12.944  1.00  0.00      AP1  H
ATOM   4619  CZ3 TRP A 293      -4.170 -25.597  13.973  1.00  0.00      AP1  C
ATOM   4620  HZ3 TRP A 293      -3.576 -24.867  13.444  1.00  0.00      AP1  H
ATOM   4621  CZ2 TRP A 293      -4.585 -27.585  15.292  1.00  0.00      AP1  C
ATOM   4622  HZ2 TRP A 293      -4.174 -28.280  16.010  1.00  0.00      AP1  H
ATOM   4623  CH2 TRP A 293      -3.666 -26.646  14.723  1.00  0.00      AP1  C
ATOM   4624  HH2 TRP A 293      -2.600 -26.717  14.882  1.00  0.00      AP1  H
ATOM   4625  C   TRP A 293      -9.525 -24.160  11.844  1.00  0.00      AP1  C
ATOM   4626  O   TRP A 293      -8.992 -23.775  10.858  1.00  0.00      AP1  O
ATOM   4627  N   SER A 294     -10.839 -23.969  12.028  1.00  0.00      AP1  N
ATOM   4628  HN  SER A 294     -11.358 -24.246  12.833  1.00  0.00      AP1   
ATOM   4629  CA  SER A 294     -11.727 -23.527  10.914  1.00  0.00      AP1  C
ATOM   4630  HA  SER A 294     -11.524 -24.210  10.102  1.00  0.00      AP1  H
ATOM   4631  CB  SER A 294     -13.127 -23.325  11.443  1.00  0.00      AP1  C
ATOM   4632  HB1 SER A 294     -13.753 -23.045  10.569  1.00  0.00      AP1   
ATOM   4633  HB2 SER A 294     -13.233 -22.517  12.199  1.00  0.00      AP1  H
ATOM   4634  OG  SER A 294     -13.733 -24.511  12.003  1.00  0.00      AP1  O
ATOM   4635  HG1 SER A 294     -13.353 -24.776  12.844  1.00  0.00      AP1  H
ATOM   4636  C   SER A 294     -11.364 -22.186  10.331  1.00  0.00      AP1  C
ATOM   4637  O   SER A 294     -11.280 -21.998   9.142  1.00  0.00      AP1  O
ATOM   4638  N   ILE A 295     -11.036 -21.198  11.225  1.00  0.00      AP1  N
ATOM   4639  HN  ILE A 295     -11.000 -21.443  12.191  1.00  0.00      AP1   
ATOM   4640  CA  ILE A 295     -10.614 -19.787  10.956  1.00  0.00      AP1  C
ATOM   4641  HA  ILE A 295     -11.032 -19.506  10.001  1.00  0.00      AP1  H
ATOM   4642  CB  ILE A 295     -10.850 -18.789  12.085  1.00  0.00      AP1  C
ATOM   4643  HB  ILE A 295     -10.341 -19.199  12.984  1.00  0.00      AP1  H
ATOM   4644  CG2 ILE A 295     -10.326 -17.394  11.655  1.00  0.00      AP1  C
ATOM   4645 HG21 ILE A 295     -10.780 -17.189  10.661  1.00  0.00      AP1  H
ATOM   4646 HG22 ILE A 295     -10.538 -16.689  12.487  1.00  0.00      AP1  H
ATOM   4647 HG23 ILE A 295      -9.241 -17.323  11.426  1.00  0.00      AP1  H
ATOM   4648  CG1 ILE A 295     -12.403 -18.698  12.279  1.00  0.00      AP1  C
ATOM   4649 HG11 ILE A 295     -12.570 -17.794  12.903  1.00  0.00      AP1   
ATOM   4650 HG12 ILE A 295     -12.730 -19.510  12.963  1.00  0.00      AP1  H
ATOM   4651  CD  ILE A 295     -13.219 -18.543  10.978  1.00  0.00      AP1  C
ATOM   4652  HD1 ILE A 295     -14.215 -18.129  11.245  1.00  0.00      AP1   
ATOM   4653  HD2 ILE A 295     -12.812 -17.723  10.348  1.00  0.00      AP1   
ATOM   4654  HD3 ILE A 295     -13.270 -19.472  10.371  1.00  0.00      AP1   
ATOM   4655  C   ILE A 295      -9.126 -19.799  10.642  1.00  0.00      AP1  C
ATOM   4656  O   ILE A 295      -8.624 -19.053   9.747  1.00  0.00      AP1  O
ATOM   4657  N   MET A 296      -8.359 -20.727  11.269  1.00  0.00      AP1  N
ATOM   4658  HN  MET A 296      -8.787 -21.423  11.841  1.00  0.00      AP1   
ATOM   4659  CA  MET A 296      -6.963 -20.853  10.897  1.00  0.00      AP1  C
ATOM   4660  HA  MET A 296      -6.508 -19.885  11.045  1.00  0.00      AP1  H
ATOM   4661  CB  MET A 296      -6.178 -21.974  11.725  1.00  0.00      AP1  C
ATOM   4662  HB1 MET A 296      -6.645 -22.965  11.546  1.00  0.00      AP1   
ATOM   4663  HB2 MET A 296      -6.488 -21.879  12.788  1.00  0.00      AP1  H
ATOM   4664  CG  MET A 296      -4.652 -22.151  11.468  1.00  0.00      AP1  C
ATOM   4665  HG1 MET A 296      -4.399 -22.310  10.398  1.00  0.00      AP1   
ATOM   4666  HG2 MET A 296      -4.324 -23.077  11.987  1.00  0.00      AP1  H
ATOM   4667  SD  MET A 296      -3.892 -20.661  12.184  1.00  0.00      AP1  S
ATOM   4668  CE  MET A 296      -4.102 -21.269  13.870  1.00  0.00      AP1  C
ATOM   4669  HE1 MET A 296      -3.659 -22.282  13.972  1.00  0.00      AP1  H
ATOM   4670  HE2 MET A 296      -3.566 -20.631  14.605  1.00  0.00      AP1  H
ATOM   4671  HE3 MET A 296      -5.157 -21.331  14.212  1.00  0.00      AP1  H
ATOM   4672  C   MET A 296      -6.717 -21.189   9.404  1.00  0.00      AP1  C
ATOM   4673  O   MET A 296      -5.939 -20.551   8.705  1.00  0.00      AP1  O
ATOM   4674  N   LEU A 297      -7.444 -22.173   8.877  1.00  0.00      AP1  N
ATOM   4675  HN  LEU A 297      -8.015 -22.652   9.539  1.00  0.00      AP1   
ATOM   4676  CA  LEU A 297      -7.418 -22.505   7.461  1.00  0.00      AP1  C
ATOM   4677  HA  LEU A 297      -6.476 -22.836   7.050  1.00  0.00      AP1  H
ATOM   4678  CB  LEU A 297      -8.375 -23.692   7.229  1.00  0.00      AP1  C
ATOM   4679  HB1 LEU A 297      -9.398 -23.382   7.533  1.00  0.00      AP1   
ATOM   4680  HB2 LEU A 297      -8.062 -24.645   7.706  1.00  0.00      AP1  H
ATOM   4681  CG  LEU A 297      -8.596 -24.174   5.778  1.00  0.00      AP1  C
ATOM   4682  HG  LEU A 297      -9.085 -23.358   5.204  1.00  0.00      AP1  H
ATOM   4683  CD1 LEU A 297      -7.339 -24.679   5.056  1.00  0.00      AP1  C
ATOM   4684 HD11 LEU A 297      -6.629 -23.853   4.838  1.00  0.00      AP1  H
ATOM   4685 HD12 LEU A 297      -6.842 -25.435   5.701  1.00  0.00      AP1  H
ATOM   4686 HD13 LEU A 297      -7.548 -25.197   4.096  1.00  0.00      AP1  H
ATOM   4687  CD2 LEU A 297      -9.640 -25.318   5.829  1.00  0.00      AP1  C
ATOM   4688 HD21 LEU A 297     -10.021 -25.664   4.844  1.00  0.00      AP1  H
ATOM   4689 HD22 LEU A 297      -9.308 -26.231   6.369  1.00  0.00      AP1  H
ATOM   4690 HD23 LEU A 297     -10.415 -24.760   6.397  1.00  0.00      AP1  H
ATOM   4691  C   LEU A 297      -7.879 -21.301   6.589  1.00  0.00      AP1  C
ATOM   4692  O   LEU A 297      -7.342 -21.067   5.551  1.00  0.00      AP1  O
ATOM   4693  N   ILE A 298      -8.903 -20.529   6.978  1.00  0.00      AP1  N
ATOM   4694  HN  ILE A 298      -9.402 -20.675   7.829  1.00  0.00      AP1   
ATOM   4695  CA  ILE A 298      -9.374 -19.402   6.229  1.00  0.00      AP1  C
ATOM   4696  HA  ILE A 298      -9.470 -19.719   5.200  1.00  0.00      AP1  H
ATOM   4697  CB  ILE A 298     -10.660 -18.912   6.748  1.00  0.00      AP1  C
ATOM   4698  HB  ILE A 298     -10.649 -18.745   7.847  1.00  0.00      AP1  H
ATOM   4699  CG2 ILE A 298     -10.984 -17.591   6.014  1.00  0.00      AP1  C
ATOM   4700 HG21 ILE A 298     -11.991 -17.233   6.318  1.00  0.00      AP1  H
ATOM   4701 HG22 ILE A 298     -10.335 -16.754   6.352  1.00  0.00      AP1  H
ATOM   4702 HG23 ILE A 298     -10.851 -17.701   4.916  1.00  0.00      AP1  H
ATOM   4703  CG1 ILE A 298     -11.801 -19.934   6.514  1.00  0.00      AP1  C
ATOM   4704 HG11 ILE A 298     -11.532 -21.005   6.635  1.00  0.00      AP1   
ATOM   4705 HG12 ILE A 298     -11.962 -19.889   5.415  1.00  0.00      AP1  H
ATOM   4706  CD  ILE A 298     -13.053 -19.621   7.267  1.00  0.00      AP1  C
ATOM   4707  HD1 ILE A 298     -13.857 -20.232   6.803  1.00  0.00      AP1   
ATOM   4708  HD2 ILE A 298     -12.883 -19.947   8.315  1.00  0.00      AP1   
ATOM   4709  HD3 ILE A 298     -13.318 -18.542   7.253  1.00  0.00      AP1   
ATOM   4710  C   ILE A 298      -8.306 -18.292   6.163  1.00  0.00      AP1  C
ATOM   4711  O   ILE A 298      -7.926 -17.684   5.162  1.00  0.00      AP1  O
ATOM   4712  N   SER A 299      -7.715 -17.962   7.299  1.00  0.00      AP1  N
ATOM   4713  HN  SER A 299      -7.849 -18.477   8.142  1.00  0.00      AP1   
ATOM   4714  CA  SER A 299      -6.759 -16.930   7.760  1.00  0.00      AP1  C
ATOM   4715  HA  SER A 299      -7.231 -15.964   7.655  1.00  0.00      AP1  H
ATOM   4716  CB  SER A 299      -6.306 -17.135   9.202  1.00  0.00      AP1  C
ATOM   4717  HB1 SER A 299      -5.795 -18.106   9.379  1.00  0.00      AP1   
ATOM   4718  HB2 SER A 299      -7.114 -17.099   9.963  1.00  0.00      AP1  H
ATOM   4719  OG  SER A 299      -5.415 -16.088   9.628  1.00  0.00      AP1  O
ATOM   4720  HG1 SER A 299      -5.613 -16.209  10.560  1.00  0.00      AP1  H
ATOM   4721  C   SER A 299      -5.568 -16.846   6.872  1.00  0.00      AP1  C
ATOM   4722  O   SER A 299      -5.100 -15.773   6.481  1.00  0.00      AP1  O
ATOM   4723  N   PHE A 300      -5.003 -18.068   6.479  1.00  0.00      AP1  N
ATOM   4724  HN  PHE A 300      -5.290 -18.936   6.875  1.00  0.00      AP1   
ATOM   4725  CA  PHE A 300      -3.958 -18.137   5.527  1.00  0.00      AP1  C
ATOM   4726  HA  PHE A 300      -3.167 -17.586   6.013  1.00  0.00      AP1  H
ATOM   4727  CB  PHE A 300      -3.562 -19.612   5.168  1.00  0.00      AP1  C
ATOM   4728  HB1 PHE A 300      -2.666 -19.526   4.516  1.00  0.00      AP1   
ATOM   4729  HB2 PHE A 300      -4.408 -20.206   4.760  1.00  0.00      AP1  H
ATOM   4730  CG  PHE A 300      -2.987 -20.358   6.383  1.00  0.00      AP1  C
ATOM   4731  CD1 PHE A 300      -3.485 -21.621   6.747  1.00  0.00      AP1  C
ATOM   4732  HD1 PHE A 300      -4.398 -21.896   6.240  1.00  0.00      AP1  H
ATOM   4733  CE1 PHE A 300      -2.890 -22.352   7.753  1.00  0.00      AP1  C
ATOM   4734  HE1 PHE A 300      -3.019 -23.402   7.969  1.00  0.00      AP1  H
ATOM   4735  CZ  PHE A 300      -1.737 -21.869   8.388  1.00  0.00      AP1  C
ATOM   4736  HZ  PHE A 300      -1.328 -22.483   9.177  1.00  0.00      AP1  H
ATOM   4737  CD2 PHE A 300      -1.807 -19.873   6.993  1.00  0.00      AP1  C
ATOM   4738  HD2 PHE A 300      -1.330 -18.917   6.833  1.00  0.00      AP1  H
ATOM   4739  CE2 PHE A 300      -1.138 -20.642   7.973  1.00  0.00      AP1  C
ATOM   4740  HE2 PHE A 300      -0.293 -20.173   8.455  1.00  0.00      AP1  H
ATOM   4741  C   PHE A 300      -4.150 -17.299   4.187  1.00  0.00      AP1  C
ATOM   4742  O   PHE A 300      -3.182 -16.708   3.738  1.00  0.00      AP1  O
ATOM   4743  N   VAL A 301      -5.355 -17.378   3.679  1.00  0.00      AP1  N
ATOM   4744  HN  VAL A 301      -6.061 -17.925   4.121  1.00  0.00      AP1   
ATOM   4745  CA  VAL A 301      -5.703 -17.021   2.305  1.00  0.00      AP1  C
ATOM   4746  HA  VAL A 301      -4.852 -16.555   1.830  1.00  0.00      AP1  H
ATOM   4747  CB  VAL A 301      -6.304 -18.142   1.495  1.00  0.00      AP1  C
ATOM   4748  HB  VAL A 301      -6.668 -17.749   0.522  1.00  0.00      AP1  H
ATOM   4749  CG1 VAL A 301      -5.186 -19.139   1.265  1.00  0.00      AP1  C
ATOM   4750 HG11 VAL A 301      -4.302 -18.859   0.652  1.00  0.00      AP1  H
ATOM   4751 HG12 VAL A 301      -4.718 -19.483   2.212  1.00  0.00      AP1  H
ATOM   4752 HG13 VAL A 301      -5.606 -20.062   0.812  1.00  0.00      AP1  H
ATOM   4753  CG2 VAL A 301      -7.463 -18.848   2.179  1.00  0.00      AP1  C
ATOM   4754 HG21 VAL A 301      -7.010 -19.341   3.065  1.00  0.00      AP1  H
ATOM   4755 HG22 VAL A 301      -8.267 -18.128   2.444  1.00  0.00      AP1  H
ATOM   4756 HG23 VAL A 301      -7.834 -19.609   1.459  1.00  0.00      AP1  H
ATOM   4757  C   VAL A 301      -6.715 -15.907   2.329  1.00  0.00      AP1  C
ATOM   4758  O   VAL A 301      -7.211 -15.533   1.253  1.00  0.00      AP1  O
ATOM   4759  N   VAL A 302      -6.969 -15.370   3.520  1.00  0.00      AP1  N
ATOM   4760  HN  VAL A 302      -6.707 -15.776   4.393  1.00  0.00      AP1   
ATOM   4761  CA  VAL A 302      -8.003 -14.389   3.639  1.00  0.00      AP1  C
ATOM   4762  HA  VAL A 302      -8.872 -14.792   3.140  1.00  0.00      AP1  H
ATOM   4763  CB  VAL A 302      -8.403 -14.109   5.152  1.00  0.00      AP1  C
ATOM   4764  HB  VAL A 302      -8.648 -15.075   5.644  1.00  0.00      AP1  H
ATOM   4765  CG1 VAL A 302      -7.254 -13.428   5.954  1.00  0.00      AP1  C
ATOM   4766 HG11 VAL A 302      -7.270 -12.389   5.560  1.00  0.00      AP1  H
ATOM   4767 HG12 VAL A 302      -7.495 -13.397   7.038  1.00  0.00      AP1  H
ATOM   4768 HG13 VAL A 302      -6.217 -13.777   5.764  1.00  0.00      AP1  H
ATOM   4769  CG2 VAL A 302      -9.679 -13.172   5.267  1.00  0.00      AP1  C
ATOM   4770 HG21 VAL A 302      -9.923 -12.969   6.332  1.00  0.00      AP1  H
ATOM   4771 HG22 VAL A 302      -9.409 -12.208   4.784  1.00  0.00      AP1  H
ATOM   4772 HG23 VAL A 302     -10.561 -13.689   4.832  1.00  0.00      AP1  H
ATOM   4773  C   VAL A 302      -7.662 -13.067   2.898  1.00  0.00      AP1  C
ATOM   4774  O   VAL A 302      -8.599 -12.389   2.400  1.00  0.00      AP1  O
ATOM   4775  N   PHE A 303      -6.425 -12.704   2.840  1.00  0.00      AP1  N
ATOM   4776  HN  PHE A 303      -5.680 -13.170   3.312  1.00  0.00      AP1   
ATOM   4777  CA  PHE A 303      -6.037 -11.424   2.282  1.00  0.00      AP1  C
ATOM   4778  HA  PHE A 303      -6.779 -10.647   2.390  1.00  0.00      AP1  H
ATOM   4779  CB  PHE A 303      -4.743 -10.981   3.089  1.00  0.00      AP1  C
ATOM   4780  HB1 PHE A 303      -4.334 -10.066   2.608  1.00  0.00      AP1   
ATOM   4781  HB2 PHE A 303      -3.968 -11.769   2.977  1.00  0.00      AP1  H
ATOM   4782  CG  PHE A 303      -4.999 -10.664   4.528  1.00  0.00      AP1  C
ATOM   4783  CD1 PHE A 303      -5.740  -9.564   4.912  1.00  0.00      AP1  C
ATOM   4784  HD1 PHE A 303      -6.309  -8.976   4.206  1.00  0.00      AP1  H
ATOM   4785  CE1 PHE A 303      -5.819  -9.204   6.203  1.00  0.00      AP1  C
ATOM   4786  HE1 PHE A 303      -6.449  -8.347   6.388  1.00  0.00      AP1  H
ATOM   4787  CZ  PHE A 303      -5.121  -9.874   7.228  1.00  0.00      AP1  C
ATOM   4788  HZ  PHE A 303      -5.295  -9.445   8.204  1.00  0.00      AP1  H
ATOM   4789  CD2 PHE A 303      -4.238 -11.342   5.500  1.00  0.00      AP1  C
ATOM   4790  HD2 PHE A 303      -3.570 -12.125   5.173  1.00  0.00      AP1  H
ATOM   4791  CE2 PHE A 303      -4.378 -10.998   6.918  1.00  0.00      AP1  C
ATOM   4792  HE2 PHE A 303      -3.837 -11.489   7.713  1.00  0.00      AP1  H
ATOM   4793  C   PHE A 303      -5.817 -11.572   0.787  1.00  0.00      AP1  C
ATOM   4794  O   PHE A 303      -5.584 -10.532   0.134  1.00  0.00      AP1  O
ATOM   4795  N   ILE A 304      -5.775 -12.811   0.168  1.00  0.00      AP1  N
ATOM   4796  HN  ILE A 304      -6.070 -13.671   0.577  1.00  0.00      AP1   
ATOM   4797  CA  ILE A 304      -5.042 -12.834  -1.112  1.00  0.00      AP1  C
ATOM   4798  HA  ILE A 304      -4.049 -12.436  -0.965  1.00  0.00      AP1  H
ATOM   4799  CB  ILE A 304      -4.742 -14.219  -1.689  1.00  0.00      AP1  C
ATOM   4800  HB  ILE A 304      -5.680 -14.813  -1.737  1.00  0.00      AP1  H
ATOM   4801  CG2 ILE A 304      -4.018 -14.204  -3.008  1.00  0.00      AP1  C
ATOM   4802 HG21 ILE A 304      -4.462 -13.563  -3.799  1.00  0.00      AP1  H
ATOM   4803 HG22 ILE A 304      -3.000 -13.798  -2.823  1.00  0.00      AP1  H
ATOM   4804 HG23 ILE A 304      -3.948 -15.231  -3.428  1.00  0.00      AP1  H
ATOM   4805  CG1 ILE A 304      -3.854 -15.032  -0.666  1.00  0.00      AP1  C
ATOM   4806 HG11 ILE A 304      -4.170 -14.952   0.396  1.00  0.00      AP1   
ATOM   4807 HG12 ILE A 304      -2.871 -14.535  -0.807  1.00  0.00      AP1  H
ATOM   4808  CD  ILE A 304      -3.845 -16.501  -1.059  1.00  0.00      AP1  C
ATOM   4809  HD1 ILE A 304      -3.729 -16.727  -2.141  1.00  0.00      AP1   
ATOM   4810  HD2 ILE A 304      -3.112 -17.176  -0.568  1.00  0.00      AP1   
ATOM   4811  HD3 ILE A 304      -4.833 -16.959  -0.841  1.00  0.00      AP1   
ATOM   4812  C   ILE A 304      -5.779 -11.969  -2.182  1.00  0.00      AP1  C
ATOM   4813  O   ILE A 304      -5.141 -11.279  -2.951  1.00  0.00      AP1  O
ATOM   4814  N   GLY A 305      -7.146 -11.990  -2.113  1.00  0.00      AP1  N
ATOM   4815  HN  GLY A 305      -7.581 -12.462  -1.350  1.00  0.00      AP1   
ATOM   4816  CA  GLY A 305      -8.104 -11.225  -2.933  1.00  0.00      AP1  C
ATOM   4817  HA1 GLY A 305      -9.127 -11.565  -2.858  1.00  0.00      AP1   
ATOM   4818  HA2 GLY A 305      -7.850 -11.271  -3.982  1.00  0.00      AP1  H
ATOM   4819  C   GLY A 305      -8.015  -9.721  -2.752  1.00  0.00      AP1  C
ATOM   4820  O   GLY A 305      -8.101  -8.965  -3.718  1.00  0.00      AP1  O
ATOM   4821  N   PHE A 306      -7.931  -9.227  -1.494  1.00  0.00      AP1  N
ATOM   4822  HN  PHE A 306      -7.869  -9.814  -0.690  1.00  0.00      AP1   
ATOM   4823  CA  PHE A 306      -7.637  -7.805  -1.210  1.00  0.00      AP1  C
ATOM   4824  HA  PHE A 306      -8.416  -7.246  -1.707  1.00  0.00      AP1  H
ATOM   4825  CB  PHE A 306      -7.749  -7.580   0.378  1.00  0.00      AP1  C
ATOM   4826  HB1 PHE A 306      -7.530  -6.563   0.768  1.00  0.00      AP1   
ATOM   4827  HB2 PHE A 306      -7.151  -8.347   0.916  1.00  0.00      AP1  H
ATOM   4828  CG  PHE A 306      -9.189  -7.742   0.894  1.00  0.00      AP1  C
ATOM   4829  CD1 PHE A 306     -10.256  -7.063   0.350  1.00  0.00      AP1  C
ATOM   4830  HD1 PHE A 306      -9.963  -6.511  -0.531  1.00  0.00      AP1  H
ATOM   4831  CE1 PHE A 306     -11.593  -7.158   0.771  1.00  0.00      AP1  C
ATOM   4832  HE1 PHE A 306     -12.272  -6.543   0.199  1.00  0.00      AP1  H
ATOM   4833  CZ  PHE A 306     -11.838  -7.979   1.864  1.00  0.00      AP1  C
ATOM   4834  HZ  PHE A 306     -12.863  -8.188   2.130  1.00  0.00      AP1  H
ATOM   4835  CD2 PHE A 306      -9.537  -8.582   1.992  1.00  0.00      AP1  C
ATOM   4836  HD2 PHE A 306      -8.791  -9.184   2.489  1.00  0.00      AP1  H
ATOM   4837  CE2 PHE A 306     -10.825  -8.681   2.423  1.00  0.00      AP1  C
ATOM   4838  HE2 PHE A 306     -10.995  -9.427   3.185  1.00  0.00      AP1  H
ATOM   4839  C   PHE A 306      -6.281  -7.363  -1.727  1.00  0.00      AP1  C
ATOM   4840  O   PHE A 306      -6.053  -6.348  -2.357  1.00  0.00      AP1  O
ATOM   4841  N   ASP A 307      -5.229  -8.134  -1.552  1.00  0.00      AP1  N
ATOM   4842  HN  ASP A 307      -5.354  -8.896  -0.921  1.00  0.00      AP1   
ATOM   4843  CA  ASP A 307      -3.955  -7.992  -2.229  1.00  0.00      AP1  C
ATOM   4844  HA  ASP A 307      -3.600  -7.016  -1.932  1.00  0.00      AP1  H
ATOM   4845  CB  ASP A 307      -2.915  -9.094  -1.748  1.00  0.00      AP1  C
ATOM   4846  HB1 ASP A 307      -2.112  -8.989  -2.508  1.00  0.00      AP1   
ATOM   4847  HB2 ASP A 307      -3.462 -10.061  -1.793  1.00  0.00      AP1  H
ATOM   4848  CG  ASP A 307      -2.362  -8.688  -0.495  1.00  0.00      AP1  C
ATOM   4849  OD1 ASP A 307      -2.232  -7.523  -0.165  1.00  0.00      AP1  O
ATOM   4850  OD2 ASP A 307      -1.916  -9.680   0.200  1.00  0.00      AP1  O
ATOM   4851  C   ASP A 307      -3.942  -7.992  -3.755  1.00  0.00      AP1  C
ATOM   4852  O   ASP A 307      -3.179  -7.199  -4.445  1.00  0.00      AP1  O
ATOM   4853  N   MET A 308      -4.775  -8.769  -4.485  1.00  0.00      AP1  N
ATOM   4854  HN  MET A 308      -5.288  -9.424  -3.935  1.00  0.00      AP1   
ATOM   4855  CA  MET A 308      -5.002  -8.746  -5.947  1.00  0.00      AP1  C
ATOM   4856  HA  MET A 308      -3.990  -8.753  -6.324  1.00  0.00      AP1  H
ATOM   4857  CB  MET A 308      -5.659  -9.970  -6.486  1.00  0.00      AP1  C
ATOM   4858  HB1 MET A 308      -6.112  -9.779  -7.482  1.00  0.00      AP1   
ATOM   4859  HB2 MET A 308      -6.585 -10.232  -5.932  1.00  0.00      AP1  H
ATOM   4860  CG  MET A 308      -4.752 -11.119  -6.755  1.00  0.00      AP1  C
ATOM   4861  HG1 MET A 308      -4.257 -11.370  -5.793  1.00  0.00      AP1   
ATOM   4862  HG2 MET A 308      -3.947 -10.760  -7.432  1.00  0.00      AP1  H
ATOM   4863  SD  MET A 308      -5.661 -12.468  -7.577  1.00  0.00      AP1  S
ATOM   4864  CE  MET A 308      -4.314 -13.685  -7.394  1.00  0.00      AP1  C
ATOM   4865  HE1 MET A 308      -4.508 -14.481  -6.644  1.00  0.00      AP1  H
ATOM   4866  HE2 MET A 308      -4.174 -14.122  -8.406  1.00  0.00      AP1  H
ATOM   4867  HE3 MET A 308      -3.317 -13.225  -7.228  1.00  0.00      AP1  H
ATOM   4868  C   MET A 308      -5.715  -7.503  -6.423  1.00  0.00      AP1  C
ATOM   4869  O   MET A 308      -5.668  -7.068  -7.566  1.00  0.00      AP1  O
ATOM   4870  N   ILE A 309      -6.372  -6.777  -5.458  1.00  0.00      AP1  N
ATOM   4871  HN  ILE A 309      -6.578  -7.054  -4.523  1.00  0.00      AP1   
ATOM   4872  CA  ILE A 309      -7.181  -5.589  -5.891  1.00  0.00      AP1  C
ATOM   4873  HA  ILE A 309      -7.449  -5.835  -6.908  1.00  0.00      AP1  H
ATOM   4874  CB  ILE A 309      -8.455  -5.206  -4.960  1.00  0.00      AP1  C
ATOM   4875  HB  ILE A 309      -8.775  -6.168  -4.507  1.00  0.00      AP1  H
ATOM   4876  CG2 ILE A 309      -8.154  -4.200  -3.788  1.00  0.00      AP1  C
ATOM   4877 HG21 ILE A 309      -9.082  -3.933  -3.238  1.00  0.00      AP1  H
ATOM   4878 HG22 ILE A 309      -7.510  -4.681  -3.021  1.00  0.00      AP1  H
ATOM   4879 HG23 ILE A 309      -7.655  -3.225  -3.973  1.00  0.00      AP1  H
ATOM   4880  CG1 ILE A 309      -9.702  -4.656  -5.817  1.00  0.00      AP1  C
ATOM   4881 HG11 ILE A 309      -9.447  -3.720  -6.358  1.00  0.00      AP1   
ATOM   4882 HG12 ILE A 309     -10.539  -4.342  -5.158  1.00  0.00      AP1  H
ATOM   4883  CD  ILE A 309     -10.237  -5.668  -6.715  1.00  0.00      AP1  C
ATOM   4884  HD1 ILE A 309      -9.600  -5.938  -7.584  1.00  0.00      AP1   
ATOM   4885  HD2 ILE A 309     -10.418  -6.615  -6.162  1.00  0.00      AP1   
ATOM   4886  HD3 ILE A 309     -11.141  -5.344  -7.273  1.00  0.00      AP1   
ATOM   4887  C   ILE A 309      -6.317  -4.344  -6.068  1.00  0.00      AP1  C
ATOM   4888  O   ILE A 309      -6.675  -3.415  -6.855  1.00  0.00      AP1  O
ATOM   4889  N   ARG A 310      -5.119  -4.390  -5.422  1.00  0.00      AP1  N
ATOM   4890  HN  ARG A 310      -4.910  -5.197  -4.874  1.00  0.00      AP1   
ATOM   4891  CA  ARG A 310      -4.106  -3.365  -5.598  1.00  0.00      AP1  C
ATOM   4892  HA  ARG A 310      -4.634  -2.450  -5.373  1.00  0.00      AP1  H
ATOM   4893  CB  ARG A 310      -3.032  -3.582  -4.571  1.00  0.00      AP1  C
ATOM   4894  HB1 ARG A 310      -2.332  -2.724  -4.661  1.00  0.00      AP1   
ATOM   4895  HB2 ARG A 310      -2.514  -4.538  -4.802  1.00  0.00      AP1  H
ATOM   4896  CG  ARG A 310      -3.476  -3.648  -3.100  1.00  0.00      AP1  C
ATOM   4897  HG1 ARG A 310      -2.569  -3.644  -2.458  1.00  0.00      AP1   
ATOM   4898  HG2 ARG A 310      -3.967  -4.632  -2.945  1.00  0.00      AP1  H
ATOM   4899  CD  ARG A 310      -4.292  -2.455  -2.702  1.00  0.00      AP1  C
ATOM   4900  HD1 ARG A 310      -5.348  -2.423  -3.046  1.00  0.00      AP1   
ATOM   4901  HD2 ARG A 310      -3.824  -1.537  -3.115  1.00  0.00      AP1  H
ATOM   4902  NE  ARG A 310      -4.200  -2.477  -1.228  1.00  0.00      AP1  N
ATOM   4903  HE  ARG A 310      -4.068  -3.316  -0.699  1.00  0.00      AP1  H
ATOM   4904  CZ  ARG A 310      -4.615  -1.443  -0.527  1.00  0.00      AP1  C
ATOM   4905  NH1 ARG A 310      -5.105  -0.313  -1.058  1.00  0.00      AP1  N
ATOM   4906 HH11 ARG A 310      -5.060  -0.179  -2.048  1.00  0.00      AP1  H
ATOM   4907 HH12 ARG A 310      -5.120   0.457  -0.421  1.00  0.00      AP1  H
ATOM   4908  NH2 ARG A 310      -4.621  -1.520   0.823  1.00  0.00      AP1  N
ATOM   4909 HH21 ARG A 310      -4.545  -2.408   1.276  1.00  0.00      AP1  H
ATOM   4910 HH22 ARG A 310      -4.903  -0.775   1.428  1.00  0.00      AP1  H
ATOM   4911  C   ARG A 310      -3.530  -3.171  -7.098  1.00  0.00      AP1  C
ATOM   4912  O   ARG A 310      -3.559  -2.007  -7.593  1.00  0.00      AP1  O
ATOM   4913  N   PRO A 311      -3.101  -4.185  -7.871  1.00  0.00      AP1  N
ATOM   4914  CD  PRO A 311      -2.787  -5.474  -7.404  1.00  0.00      AP1  C
ATOM   4915  HD1 PRO A 311      -1.838  -5.394  -6.831  1.00  0.00      AP1   
ATOM   4916  HD2 PRO A 311      -3.640  -5.917  -6.846  1.00  0.00      AP1  H
ATOM   4917  CA  PRO A 311      -2.547  -3.967  -9.259  1.00  0.00      AP1  C
ATOM   4918  HA  PRO A 311      -1.887  -3.119  -9.149  1.00  0.00      AP1  H
ATOM   4919  CB  PRO A 311      -1.750  -5.234  -9.546  1.00  0.00      AP1  C
ATOM   4920  HB1 PRO A 311      -0.685  -5.200  -9.233  1.00  0.00      AP1   
ATOM   4921  HB2 PRO A 311      -1.900  -5.705 -10.541  1.00  0.00      AP1  H
ATOM   4922  CG  PRO A 311      -2.478  -6.235  -8.648  1.00  0.00      AP1  C
ATOM   4923  HG1 PRO A 311      -1.721  -7.015  -8.414  1.00  0.00      AP1   
ATOM   4924  HG2 PRO A 311      -3.381  -6.767  -9.018  1.00  0.00      AP1  H
ATOM   4925  C   PRO A 311      -3.606  -3.665 -10.232  1.00  0.00      AP1  C
ATOM   4926  O   PRO A 311      -3.326  -2.972 -11.182  1.00  0.00      AP1  O
ATOM   4927  N   ALA A 312      -4.773  -4.152  -9.936  1.00  0.00      AP1  N
ATOM   4928  HN  ALA A 312      -4.849  -4.707  -9.111  1.00  0.00      AP1   
ATOM   4929  CA  ALA A 312      -6.048  -4.019 -10.730  1.00  0.00      AP1  C
ATOM   4930  HA  ALA A 312      -5.905  -4.087 -11.798  1.00  0.00      AP1  H
ATOM   4931  CB  ALA A 312      -6.977  -5.132 -10.234  1.00  0.00      AP1  C
ATOM   4932  HB1 ALA A 312      -7.814  -5.162 -10.964  1.00  0.00      AP1  H
ATOM   4933  HB2 ALA A 312      -6.386  -6.072 -10.272  1.00  0.00      AP1  H
ATOM   4934  HB3 ALA A 312      -7.401  -5.026  -9.212  1.00  0.00      AP1  H
ATOM   4935  C   ALA A 312      -6.435  -2.559 -10.687  1.00  0.00      AP1  C
ATOM   4936  O   ALA A 312      -6.565  -1.971 -11.782  1.00  0.00      AP1  O
ATOM   4937  N   ILE A 313      -6.494  -1.913  -9.497  1.00  0.00      AP1  N
ATOM   4938  HN  ILE A 313      -6.433  -2.378  -8.617  1.00  0.00      AP1   
ATOM   4939  CA  ILE A 313      -6.737  -0.447  -9.379  1.00  0.00      AP1  C
ATOM   4940  HA  ILE A 313      -7.575  -0.166 -10.001  1.00  0.00      AP1  H
ATOM   4941  CB  ILE A 313      -6.929   0.027  -7.864  1.00  0.00      AP1  C
ATOM   4942  HB  ILE A 313      -6.169  -0.565  -7.312  1.00  0.00      AP1  H
ATOM   4943  CG2 ILE A 313      -6.617   1.519  -7.703  1.00  0.00      AP1  C
ATOM   4944 HG21 ILE A 313      -5.531   1.751  -7.658  1.00  0.00      AP1  H
ATOM   4945 HG22 ILE A 313      -6.787   2.137  -8.611  1.00  0.00      AP1  H
ATOM   4946 HG23 ILE A 313      -7.192   1.818  -6.801  1.00  0.00      AP1  H
ATOM   4947  CG1 ILE A 313      -8.325  -0.541  -7.341  1.00  0.00      AP1  C
ATOM   4948 HG11 ILE A 313      -8.440  -0.192  -6.293  1.00  0.00      AP1   
ATOM   4949 HG12 ILE A 313      -8.370  -1.651  -7.335  1.00  0.00      AP1  H
ATOM   4950  CD  ILE A 313      -9.569  -0.025  -8.074  1.00  0.00      AP1  C
ATOM   4951  HD1 ILE A 313      -9.552   1.070  -8.260  1.00  0.00      AP1   
ATOM   4952  HD2 ILE A 313      -9.577  -0.514  -9.071  1.00  0.00      AP1   
ATOM   4953  HD3 ILE A 313     -10.598  -0.270  -7.736  1.00  0.00      AP1   
ATOM   4954  C   ILE A 313      -5.608   0.324 -10.064  1.00  0.00      AP1  C
ATOM   4955  O   ILE A 313      -5.798   1.222 -10.872  1.00  0.00      AP1  O
ATOM   4956  N   THR A 314      -4.353  -0.147  -9.851  1.00  0.00      AP1  N
ATOM   4957  HN  THR A 314      -4.189  -0.749  -9.073  1.00  0.00      AP1   
ATOM   4958  CA  THR A 314      -3.249   0.518 -10.503  1.00  0.00      AP1  C
ATOM   4959  HA  THR A 314      -3.333   1.585 -10.358  1.00  0.00      AP1  H
ATOM   4960  CB  THR A 314      -1.937   0.131  -9.811  1.00  0.00      AP1  C
ATOM   4961  HB  THR A 314      -1.952  -0.964  -9.622  1.00  0.00      AP1  H
ATOM   4962  OG1 THR A 314      -1.710   0.756  -8.569  1.00  0.00      AP1  O
ATOM   4963  HG1 THR A 314      -1.238   0.157  -7.986  1.00  0.00      AP1  H
ATOM   4964  CG2 THR A 314      -0.736   0.480 -10.765  1.00  0.00      AP1  C
ATOM   4965 HG21 THR A 314      -0.731  -0.203 -11.642  1.00  0.00      AP1  H
ATOM   4966 HG22 THR A 314      -0.895   1.448 -11.287  1.00  0.00      AP1  H
ATOM   4967 HG23 THR A 314       0.231   0.479 -10.219  1.00  0.00      AP1  H
ATOM   4968  C   THR A 314      -3.297   0.484 -12.066  1.00  0.00      AP1  C
ATOM   4969  O   THR A 314      -3.290   1.460 -12.826  1.00  0.00      AP1  O
ATOM   4970  N   ASN A 315      -3.601  -0.730 -12.592  1.00  0.00      AP1  N
ATOM   4971  HN  ASN A 315      -3.568  -1.626 -12.155  1.00  0.00      AP1   
ATOM   4972  CA  ASN A 315      -3.858  -0.875 -14.067  1.00  0.00      AP1  C
ATOM   4973  HA  ASN A 315      -3.030  -0.512 -14.657  1.00  0.00      AP1  H
ATOM   4974  CB  ASN A 315      -4.014  -2.402 -14.303  1.00  0.00      AP1  C
ATOM   4975  HB1 ASN A 315      -4.947  -2.821 -13.869  1.00  0.00      AP1   
ATOM   4976  HB2 ASN A 315      -3.048  -2.781 -13.907  1.00  0.00      AP1  H
ATOM   4977  CG  ASN A 315      -3.965  -2.894 -15.758  1.00  0.00      AP1  C
ATOM   4978  OD1 ASN A 315      -2.874  -3.130 -16.338  1.00  0.00      AP1  O
ATOM   4979  ND2 ASN A 315      -5.103  -2.830 -16.393  1.00  0.00      AP1  N
ATOM   4980 HD21 ASN A 315      -5.931  -2.358 -16.089  1.00  0.00      AP1  H
ATOM   4981 HD22 ASN A 315      -5.195  -3.277 -17.283  1.00  0.00      AP1  H
ATOM   4982  C   ASN A 315      -5.115   0.026 -14.513  1.00  0.00      AP1  C
ATOM   4983  O   ASN A 315      -5.018   0.672 -15.552  1.00  0.00      AP1  O
ATOM   4984  N   TYR A 316      -6.173  -0.023 -13.739  1.00  0.00      AP1  N
ATOM   4985  HN  TYR A 316      -6.152  -0.613 -12.936  1.00  0.00      AP1   
ATOM   4986  CA  TYR A 316      -7.329   0.884 -13.905  1.00  0.00      AP1  C
ATOM   4987  HA  TYR A 316      -7.726   0.764 -14.902  1.00  0.00      AP1  H
ATOM   4988  CB  TYR A 316      -8.443   0.560 -12.846  1.00  0.00      AP1  C
ATOM   4989  HB1 TYR A 316      -7.860   0.488 -11.903  1.00  0.00      AP1   
ATOM   4990  HB2 TYR A 316      -8.817  -0.467 -13.046  1.00  0.00      AP1  H
ATOM   4991  CG  TYR A 316      -9.711   1.392 -12.714  1.00  0.00      AP1  C
ATOM   4992  CD1 TYR A 316     -10.587   1.518 -13.829  1.00  0.00      AP1  C
ATOM   4993  HD1 TYR A 316     -10.201   1.074 -14.734  1.00  0.00      AP1  H
ATOM   4994  CE1 TYR A 316     -11.762   2.205 -13.726  1.00  0.00      AP1  C
ATOM   4995  HE1 TYR A 316     -12.371   2.249 -14.617  1.00  0.00      AP1  H
ATOM   4996  CZ  TYR A 316     -12.136   2.704 -12.499  1.00  0.00      AP1  C
ATOM   4997  OH  TYR A 316     -13.388   3.451 -12.334  1.00  0.00      AP1  O
ATOM   4998  HH  TYR A 316     -13.874   3.665 -13.134  1.00  0.00      AP1  H
ATOM   4999  CD2 TYR A 316     -10.118   1.966 -11.451  1.00  0.00      AP1  C
ATOM   5000  HD2 TYR A 316      -9.407   1.746 -10.669  1.00  0.00      AP1  H
ATOM   5001  CE2 TYR A 316     -11.339   2.611 -11.330  1.00  0.00      AP1  C
ATOM   5002  HE2 TYR A 316     -11.671   3.128 -10.442  1.00  0.00      AP1  H
ATOM   5003  C   TYR A 316      -7.022   2.374 -14.030  1.00  0.00      AP1  C
ATOM   5004  O   TYR A 316      -7.436   3.068 -15.022  1.00  0.00      AP1  O
ATOM   5005  N   PHE A 317      -6.256   3.013 -13.160  1.00  0.00      AP1  N
ATOM   5006  HN  PHE A 317      -5.920   2.588 -12.323  1.00  0.00      AP1   
ATOM   5007  CA  PHE A 317      -5.813   4.398 -13.413  1.00  0.00      AP1  C
ATOM   5008  HA  PHE A 317      -6.572   5.093 -13.739  1.00  0.00      AP1  H
ATOM   5009  CB  PHE A 317      -5.091   5.045 -12.191  1.00  0.00      AP1  C
ATOM   5010  HB1 PHE A 317      -4.607   5.988 -12.524  1.00  0.00      AP1   
ATOM   5011  HB2 PHE A 317      -4.357   4.394 -11.671  1.00  0.00      AP1  H
ATOM   5012  CG  PHE A 317      -6.019   5.429 -11.112  1.00  0.00      AP1  C
ATOM   5013  CD1 PHE A 317      -6.082   6.845 -10.827  1.00  0.00      AP1  C
ATOM   5014  HD1 PHE A 317      -5.487   7.563 -11.372  1.00  0.00      AP1  H
ATOM   5015  CE1 PHE A 317      -6.781   7.283  -9.639  1.00  0.00      AP1  C
ATOM   5016  HE1 PHE A 317      -6.900   8.313  -9.335  1.00  0.00      AP1  H
ATOM   5017  CZ  PHE A 317      -7.457   6.318  -8.863  1.00  0.00      AP1  C
ATOM   5018  HZ  PHE A 317      -8.091   6.649  -8.054  1.00  0.00      AP1  H
ATOM   5019  CD2 PHE A 317      -6.707   4.545 -10.303  1.00  0.00      AP1  C
ATOM   5020  HD2 PHE A 317      -6.743   3.489 -10.530  1.00  0.00      AP1  H
ATOM   5021  CE2 PHE A 317      -7.418   5.015  -9.150  1.00  0.00      AP1  C
ATOM   5022  HE2 PHE A 317      -8.111   4.367  -8.635  1.00  0.00      AP1  H
ATOM   5023  C   PHE A 317      -4.827   4.529 -14.462  1.00  0.00      AP1  C
ATOM   5024  O   PHE A 317      -4.576   5.651 -14.890  1.00  0.00      AP1  O
ATOM   5025  N   SER A 318      -4.221   3.409 -14.985  1.00  0.00      AP1  N
ATOM   5026  HN  SER A 318      -4.493   2.477 -14.758  1.00  0.00      AP1   
ATOM   5027  CA  SER A 318      -3.233   3.559 -16.033  1.00  0.00      AP1  C
ATOM   5028  HA  SER A 318      -2.648   4.454 -15.883  1.00  0.00      AP1  H
ATOM   5029  CB  SER A 318      -2.146   2.416 -15.928  1.00  0.00      AP1  C
ATOM   5030  HB1 SER A 318      -2.759   1.495 -16.026  1.00  0.00      AP1   
ATOM   5031  HB2 SER A 318      -1.630   2.197 -14.969  1.00  0.00      AP1  H
ATOM   5032  OG  SER A 318      -1.294   2.436 -16.987  1.00  0.00      AP1  O
ATOM   5033  HG1 SER A 318      -0.838   3.268 -16.836  1.00  0.00      AP1  H
ATOM   5034  C   SER A 318      -3.885   3.593 -17.408  1.00  0.00      AP1  C
ATOM   5035  O   SER A 318      -3.334   4.142 -18.413  1.00  0.00      AP1  O
ATOM   5036  N   ASN A 319      -5.128   3.026 -17.564  1.00  0.00      AP1  N
ATOM   5037  HN  ASN A 319      -5.622   2.567 -16.830  1.00  0.00      AP1   
ATOM   5038  CA  ASN A 319      -5.762   2.842 -18.850  1.00  0.00      AP1  C
ATOM   5039  HA  ASN A 319      -5.070   2.909 -19.677  1.00  0.00      AP1  H
ATOM   5040  CB  ASN A 319      -6.547   1.477 -18.827  1.00  0.00      AP1  C
ATOM   5041  HB1 ASN A 319      -7.155   1.277 -19.735  1.00  0.00      AP1   
ATOM   5042  HB2 ASN A 319      -7.198   1.379 -17.932  1.00  0.00      AP1  H
ATOM   5043  CG  ASN A 319      -5.561   0.349 -18.834  1.00  0.00      AP1  C
ATOM   5044  OD1 ASN A 319      -4.363   0.439 -19.152  1.00  0.00      AP1  O
ATOM   5045  ND2 ASN A 319      -6.042  -0.912 -18.561  1.00  0.00      AP1  N
ATOM   5046 HD21 ASN A 319      -6.945  -0.958 -18.133  1.00  0.00      AP1  H
ATOM   5047 HD22 ASN A 319      -5.424  -1.688 -18.681  1.00  0.00      AP1  H
ATOM   5048  C   ASN A 319      -6.855   3.942 -19.126  1.00  0.00      AP1  C
ATOM   5049  O   ASN A 319      -7.687   3.717 -20.044  1.00  0.00      AP1  O
ATOM   5050  N   ILE A 320      -7.040   4.981 -18.367  1.00  0.00      AP1  N
ATOM   5051  HN  ILE A 320      -6.555   5.107 -17.505  1.00  0.00      AP1   
ATOM   5052  CA  ILE A 320      -8.009   6.005 -18.594  1.00  0.00      AP1  C
ATOM   5053  HA  ILE A 320      -8.971   5.722 -18.995  1.00  0.00      AP1  H
ATOM   5054  CB  ILE A 320      -8.306   6.709 -17.231  1.00  0.00      AP1  C
ATOM   5055  HB  ILE A 320      -8.707   5.887 -16.600  1.00  0.00      AP1  H
ATOM   5056  CG2 ILE A 320      -7.111   7.329 -16.477  1.00  0.00      AP1  C
ATOM   5057 HG21 ILE A 320      -6.261   6.618 -16.393  1.00  0.00      AP1  H
ATOM   5058 HG22 ILE A 320      -6.745   8.314 -16.836  1.00  0.00      AP1  H
ATOM   5059 HG23 ILE A 320      -7.467   7.559 -15.450  1.00  0.00      AP1  H
ATOM   5060  CG1 ILE A 320      -9.462   7.715 -17.234  1.00  0.00      AP1  C
ATOM   5061 HG11 ILE A 320      -9.154   8.565 -17.881  1.00  0.00      AP1   
ATOM   5062 HG12 ILE A 320      -9.639   8.048 -16.189  1.00  0.00      AP1  H
[truncated: 80,190 more chars]
